# Supplementary material for: Exploring the versatility of sesquiterpene biosynthesis in guava plants: a comparative genome-wide analysis of two cultivars
Source: Sci Rep. 2024 Jan 5;14:574. doi: 10.1038/s41598-023-51007-1 (PMC10770072; doi:10.1038/s41598-023-51007-1)
Supplement: Supplementary file 2 — Supplementary Tables. [file 41598_2023_51007_MOESM2_ESM.xlsx]

## Sheet: S1
Supplementary Table S1. Putative terpene synthase gene in the guava genome and features.
Scaffold	Protein ID	Classification	Subfamily	Start 5'	End 3'	Orientation	Gene length	Amino acids length	Annotation	Specie annotation	Gene ontology	InterProt	PFAM	Protein ID	Sequence
scaffold0002	Pg00544.2	Alternative transcript	TPSa	1189052	1189640	F	2459	326	(-)-germacrene D synthase-like XP_030473379.1	Syzygium oleosum	GO:0000287magnesium ion binding; GO:0010333 terpene synthase activity; GO:0016829 lyase activity	IPR036965; IPR008930; IPR008949; IPR001906; IPR005630	PF01397; PF03936	Pg00544.2	ATGGACAAGCCTTCACAGATGCTTCCCTTGATTGATCAAATCCAACACTTGGGAATTGAA TACCATTTTGAACGTGACATAGAAGAGCAATTAGAACAAATTCACAAAAGTTACTACCGA CTTGATCATGGAGATTTTAGGGGAGATGACCTTCACATGGTTGCTCTTACCTTTCGATTG TTGCAACAGCAAGGTTACAATGTTTCATCAAAGGTCTTTAACAAATTCAAAGATAGTGAA GGGAGCTTTAGGGAATCGCTCATCAGCGATGTGGGCGGATTGCTTAGCCTATATGAAGCT TGCCAATTAAGGTGTCATGGCGATTCTATTCTGGAAGAAGCACTTCCTTTTGCCACAACT TACCTCGAATCAATCAATGAAACCAAAGTGAGC…
scaffold0002	Pg00544.3	Alternative transcript	TPSa	1189052	1189640	F	2459	154	(-)-germacrene D synthase-like XP_030519939.1	Rhodamnia argentea	GO:0000287magnesium ion binding; GO:0010333 terpene synthase activity; GO:0016829 lyase activity	IPR005630; IPR008949	PF03936	Pg00544.3	ATGCCCCTTCAACTAATAACGACCGGCTATGGAATGTTATCGACTACATCACTTGTGGGA ATGGGCGATGTGGTCACAAAGCATACTTTTGAATGGGCGCTTGGTGACTGCAAGATTGTG AAGGTTGCAGAAACCATCAGTAGGCTCATGGATGACATTTCCTCTCACCACTTTGAGCAA AAGAGGGGGCACTTAGTATCTGCGATGGAGTTGCTCATGAAAGAACACGGTATGTCGGAG CTAGAAGCTGAGAAGGAAATCCGGAAAAGAGTCATTGATGCCTGGAAGGACACCAATGAA GAGTTTCTCCGTCCAACTGCGGTTCCAGCACCAGTTCTCGCACGGGTTCTCAATCTCTCG CGGGTGATGGATGTGTTATACAGCGACGCAGAT…
scaffold0074	Pg15480.2	Alternative transcript	TPSa	926352	929933	R	3957	510	(-)-germacrene D synthase-like XP_030523549.1	Rhodamnia argentea	GO:0010333 terpene synthase activity; GO:0016829 lyase activity	IPR036965; IPR008930; IPR008949; IPR001906	PF01397; PF03936	Pg15480.2	ATGTCTCTTCAGATTTTAGCAATCCCATCATCTTCTCCTGCTCAAATAAAAAGCCACGTC GCTGAACGCCGATCAGCAAATTTTCATCCAGGCATATGGGGGGATTACTTTCACAAATAT GCTTCCGACTCTAGCTCAATGAGTTCTCCTGCCCAAGCAAAGGATCAAATTGAGATATTG AAAGGAGAAGTGAGAAAGATGTTGATAGATGCTATGGATAAGCCTTTGCAGAAGTTGAAC TTGATCGACCAAATCCAACGCTTAGGAATTGCCTACCATTTTCAAATTGAGATTGATCAA CTGCTGGAAAAAATCCACAGAAGTTATTTCGAATTTCACTATGGCAGTGATGACAACTTA CACACGGTTGCTCTTCTCTTTCGATTGTTGCGA…
scaffold0159	Pg25654.2	Alternative transcript	TPSa	221764	223918	F	2902	429	sesquiterpene synthase AIK19228.1	Eugenia uniflora	GO:0000287magnesium ion binding; GO:0010333 terpene synthase activity; GO:0016829 lyase activity	IPR036965; IPR008930; IPR008949; IPR001906; IPR005630; IPR034741	PF01397; PF03936	Pg25654.2	ATGTCGGTTCCGGTTTCGGGATTTCCATCTTCTTCTCCCAATGATGGAACAAGCCGCGCG GTCGAACGCCAGCAGGCAGATTTTCATCCGAGCATATGGGGCGATTACTTCCTCGTATAT GCTTCTCCCACCAGCTCCGTGGAGTTCAAATACCTTGGAAGAGTGGAGGAACAAATTGAG GGATTGAAAGGAGAGGTGAGGAAGATGATGACTGATGTCGCGGATAAGCCCTCGCAAATG CTTCGCTTGATCGACCAAATCCAACGCTTGGGAATTTTCTACCATTTCGAACATGAAATA GATGAGCAATTAGAACAAATCCATAAAAGTTACTCTCGACTTGTTTATGGACTTTTCAAG GGCGATGACCTTCACATGATTGCTCTTATCTTT…
scaffold0776	Pg54481.2	Alternative transcript	TPSa	11147	14384	F	3238	487	(-)-germacrene D synthase-like XP_030549251.1	Rhodamnia argentea	GO:0000287magnesium ion binding; GO:0010333 terpene synthase activity; GO:0016829 lyase activity	IPR036965; IPR008930; IPR008949; IPR001906; IPR005630; IPR034741	PF01397; PF03936	Pg54481.2	ATGTTCCTACGTTTATGCCCTGTTGCTGTAGCTGCCAAGCCAATTCAATCAGACCGGACA GAGGTCTTTAACAAATTCAAGGACAGTGAAGACAACTTCAAGGAATCGCTCCTCATAGAT GTGCGCGGATTGCTGAGCTTATACGAAGCTTGCCATTTGAGGTGCCATGGCGATGCTATT TTGGAAGAAGCTCTTCCTTTCGCTATAACTTGCCTTGAATCAATCGATGAAAGGAAAGCG AGCACTAGTCTTGTGAAACAAGTGAGTCATGCCCTAAAGCAGCCGCTTCGCAAGGGTTTA CCAAGACTCGAGGCTAGGCATTATATTTCACTCTACCAAGAAGAGCCTTCACATGACGAG GTCTTGCTCGCCTTGGCTAAACTAGATTTCAAC…
scaffold0776	Pg54481.3	Alternative transcript	TPSa	11147	13244	F	3238	473	(-)-germacrene D synthase-like XP_030549251.1	Rhodamnia argentea	GO:0000287magnesium ion binding; GO:0010333 terpene synthase activity; GO:0016829 lyase activity	IPR036965; IPR008930; IPR008949; IPR001906; IPR005630; IPR034741	PF01397; PF03936	Pg54481.3	ATGTTGGTTGGTCGCACAGAGGTCTTTAACAAATTCAAGGACAGTGAAGACAACTTCAAG GAATCGCTCCTCATAGATGTGCGCGGATTGCTGAGCTTATACGAAGCTTGCCATTTGAGG TGCCATGGCGATGCTATTTTGGAAGAAGCTCTTCCTTTCGCTATAACTTGCCTTGAATCA ATCGATGAAAGGAAAGCGAGCACTAGTCTTGTGAAACAAGTGAGTCATGCCCTAAAGCAG CCGCTTCGCAAGGGTTTACCAAGACTCGAGGCTAGGCATTATATTTCACTCTACCAAGAA GAGCCTTCACATGACGAGGTCTTGCTCGCCTTGGCTAAACTAGATTTCAACTTACTGCAA GAGCAACACCAGAAGGAACTCGGCAAGATTACT…
scaffold0776	Pg54488.2	Alternative transcript	TPSa	68597	69917	R	4031	260	(-)-germacrene D synthase-like isoform X1 XP_030525229.1	Rhodamnia argentea	GO:0000287magnesium ion binding; GO:0010333 terpene synthase activity; GO:0016829 lyase activity	IPR008949; IPR005630; IPR034741	PF03936	Pg54488.2	ATGCCCTACATCAACCGATCCACAAGGGTCTGCCAAGTCCTGCTCTCCTTGGCTAAGCTC GATTTCAACTCATTGCAAAAGCAATATCAGAAGGAACTTGGCAACCTTACAAGGTGGTGG ATCGATTTAGATATAGAGGGGGATTTCCCATTTGCTAGAGATAGGCTTGCAGAGCTGTAT GTATGGATGATTGGAGTTTATTTCGAGCCAGAGTATGAGATCGCTAGAGCAATAGTAACC AAAATGCTGATTTTTCTTTCCATTGTCGACGACATCTATGATGTCTATGGTAAATGGGAA GAACTAGAACTCTTCACGGAAGCAATTCAAAGGTGGGATGATGATGCCAAAGAAGGATTG CCAAAGCACATGCAAGTATTCCACAAGGCACTT…
scaffold0816	Pg55156.2	Alternative transcript	TPSa	41363	44948	R	20398	134	PREDICTED: (-)-germacrene D synthase-like XP_010027380.1	Eucalyptus grandis	GO:0000287magnesium ion binding; GO:0010333 terpene synthase activity; GO:0016829 lyase activity	IPR008949; IPR005630; IPR036965	PF03936	Pg55156.2	ATGCCTAGGCTAGAGGCAAGGCATTACATTCAACTCTACCAAGAGGAGCCTTCGCATAAC GAAGTCCTACTCTCCTTGGCGAAACTCGATTTCAACTTGATTCAAGAGCAGCTCCAGAAG GAACTCGGCCACCTTACAAGGTGGTGGAAGGATTTAGATGTAGAGAGAAAGTTCCCATTT GCTAGAAACAGGCTTGTGGAGATGTATTTATGGATGTTAGGAGCTTATTTCGAGCCGGAG TACCAAGTTGCTAGAGAAATACTAACCAAAGGGGTGTACGTTATTTCCATTATTGATGAC ATCTACGATGTCTATGGTACGTTGGAAGAACTACAACTCCTCACAGAAGCAATTGAAAGG TGCAGTTGGCACTATGATGCTTTTCTCAGTTTA…
scaffold0816	Pg55158.1	Alternative transcript	TPSa	53825	61708	R	8445	261	hypothetical protein EUGRSUZ_L01631 KCW44806.1	Eucalyptus grandis	GO:0000287magnesium ion binding; GO:0010333 terpene synthase activity; GO:0016829 lyase activity	IPR036965; IPR008930; IPR008949; IPR001906; IPR005630	PF01397; PF03936	Pg55158.1	ATGAAAAAACAAGTGTTTGATGTTTTGCAACGTAGCGGAAGCCTCTCCTTAGACTTCAGT TTGCGTCGTGGTCTGACATCTGCAAACAAAGCATTGAAAACAGTGGGGAACATGTCATTT CAAGTGTCGGCAGTTCCATCTTCTTCTCCGAGCAAAGGAAGAAGGGACGGTGTGGTTGAA CGCCGGTTAGCGGAATATCATGAGAGTGTATGGGGCGATTACTTCCTTAAATATGCTTCT CCCTCCAACTCAACGGATGGGGAAGGGAATTTCAGCAAATTACTCACGACCAACACGCAG GGACTACTAAGTCTATTTGAAGCTTGCCATCTGAGCCATCTTAGCGATAATATTTTAGGC GATGCACTTGCTTTTACTACAACTCACCTTAAA…
scaffold0835	Pg55462.2	Alternative transcript	TPSa	82763	85006	R	2825	120	sesquiterpene synthase AIK19226.1	Eugenia uniflora	GO:0000287magnesium ion binding; GO:0010333 terpene synthase activity; GO:0016829 lyase activity	IPR008949; IPR005630	PF03936	Pg55462.2	ATGGAATGTTGGCGACACATCGCTTGTGGGAATGGGCGATGTGGTCACGAACATGCTTTT GAATGGTCGGTTAGCGGCTGCAAGATTGTGAAGGCTGCACAAACCATCTGTAGGCTCATG GACGACATTTCCTGTCCCCAGTTTGAGCAGGAGAAGGGGCATTTCGTATCTGCAGTGGAG CTGCTCATGAAATATCGTGGCATCTCGAAGCAGGAAGCTGAGGATGAACTCCATAAGGAG TCGTCACATGTGGAAGGACATCAACGAAGAGTTCCTCCGTCCGATAGCAGTCCCGATGCC GATCCTCACGCGTATGCTCAATTTCTCGCGAGTTATAGATGTGTTATACAGCGATGGAGA TAA
scaffold0949	Pg56994.2	Alternative transcript	TPSa	65232	68033	R	3321	340	(-)-germacrene D synthase-like XP_030444052.1	Syzygium oleosum	GO:0000287magnesium ion binding; GO:0010333 terpene synthase activity; GO:0016829 lyase activity	IPR036965; IPR008930; IPR008949; IPR001906; IPR005630; IPR034741	PF01397; PF03936	Pg56994.2	ATGGACGTGGAAGTAGCCATCAAGGAGGAGAGGACGGTGACGAGGACGACGAAGCCCGAC ACCCTGATGGGGATCTCCTTAATGGGGTTCTTCACCGCCTCTGCTCTGAGTTCTCGTGGC ATGACAATGGAACGACTGGAGAGATTGAAAGGAGAAGTGAGGAAGATGTTGAAATGTGAT ATGGACAAGCCTTCCCATAAGTTGAACTTGATTGATCAGATCCAACGCTTAGGACTTACC CACCATTTTGAAGTTGATATAGATGAGCAGATGGAACAAATCCATAGAAACTATTTCGAA TTCCATTGCGGTGATAACGATGACGACCTACACACGATTGCTCTTCTCTTTCGATTGTTG CGACAGCAAGGTTACAATGTTTCATGTGAAATC…
scaffold1206	Pg59231.2	Alternative transcript	TPSa	7564	23505	F	15942	186	(-)-germacrene D synthase-like XP_030523548.1	Rhodamnia argentea	GO:0000287magnesium ion binding; GO:0010333 terpene synthase activity; GO:0016829 lyase activity	IPR008949; IPR005630; IPR036965	PF03936	Pg59231.2	ATGCCCAGGCTAGAGGCAACGCGTTACGTTCCACTCTACCAAGAGGAGCCTTCGCATAAC GAAGTCCTACTCTCCTTGGCGAAACTCAATTTCAACTTGATGCTAGAGCAACACCGGAAG GAACTCCGCAACCTTACAACGGATTTAGATGTAGAGAGGAAGTTCCCATTTGCTAGAAAC AGGCTTGTGGAGATGTATTTATGGATGTTAGGAGCTTATTTCGAGCCGGAGTACCAAGTT GCTAGAGAAATACTAACCAAAGGGGTGTACGTTATTTCCATTATTGATGACATCTACGAT GTCTATGGTACGTTGGAAGAACTACAACTCCTCACAGAAGCAATTGAAAGGTGGGATTTC GATGCCAAAGAAGGATTGCCAGAGTACATGCAA…
scaffold1206	Pg59231.3	Alternative transcript	TPSa	7564	23505	F	15942	119	(-)-germacrene D synthase-like isoform X2 XP_030525235.1	Rhodamnia argentea	GO:0000287magnesium ion binding; GO:0010333 terpene synthase activity; GO:0016829 lyase activity	IPR03696; IPR008949; IPR005630	PF03936	Pg59231.3	ATGCCCAGGCTAGAGGCAACGCGTTACGTTCCACTCTACCAAGAGGAGCCTTCGCATAAC GAAGTCCTACTCTCCTTGGCGAAACTCAATTTCAACTTGATGCTAGAGCAACACCGGAAG GAACTCCGCAACCTTACAACGGAGTTATTGTGGGATTTCGATGCCAAAGAAGGATTGCCA GAGTACATGCAAGCATGTTACAAGATAATTCTTGACTTGTATGATGAAATTGGCCATGAG ATGATCAGACAAGGACGATCATACCGCCTCTTCTATGCAAAAGAAGTGGTAAACCATTCG ACATTACATCAATCAAATGCAATTTCTGTATCTAGGTACCTTAAATGCATTAAAGTTTGA
scaffold0002	Pg00544.1	Full length	TPSa	1189052	1191510	F	2459	331	(-)-germacrene D synthase-like XP_030473379.1	Syzygium oleosum	GO:0000287magnesium ion binding; GO:0010333 terpene synthase activity; GO:0016829 lyase activity	IPR036965; IPR008930; IPR008949; IPR001906; IPR005630	PF01397; PF03936	Pg00544.1	ATGCTGACTGATCTCATGGACAAGCCTTCACAGATGCTTCCCTTGATTGATCAAATCCAA CACTTGGGAATTGAATACCATTTTGAACGTGACATAGAAGAGCAATTAGAACAAATTCAC AAAAGTTACTACCGACTTGATCATGGAGATTTTAGGGGAGATGACCTTCACATGGTTGCT CTTACCTTTCGATTGTTGCAACAGCAAGGTTACAATGTTTCATCAAAGGTCTTTAACAAA TTCAAAGATAGTGAAGGGAGCTTTAGGGAATCGCTCATCAGCGATGTGGGCGGATTGCTT AGCCTATATGAAGCTTGCCAATTAAGGTGTCATGGCGATTCTATTCTGGAAGAAGCACTT CCTTTTGCCACAACTTACCTCGAATCAATCAAT…
scaffold0002	Pg00545.1	Full length	TPSa	1210489	1212920	F	2432	496	(-)-germacrene D synthase-like XP_030473379.1	Syzygium oleosum	GO:0000287magnesium ion binding; GO:0010333 terpene synthase activity; GO:0016829 lyase activity	IPR036965; IPR008930; IPR008949; IPR001906; IPR005630	PF01397; PF03936	Pg00545.1	ATGCTGACTGATGTCGTGGACAAGCCCTCATTGATTGATCAAATCCAACGCTTGGGAATT GAATACCATTTTGAACGTGACATAGACGAGCAATTAGAACAAATTCACAAAAGTTACTAC CAACTTGATCATGGGGATTTTAGGGGAGATGAGCTTCACATGGTTGCTCTTATCTTTCGA TTGTTGCGACAGCAAGGTTACAATGTTTCATCAGAGGTCTTTAACAAATTCAAAGATAGT GAAGGGAACTTCGGGGAATCACTCATCAGCGATGTGCGCGGATTGCTTAGCCTATATGAA GCTTGCCAGTTAAGGTGTCATGGCGATTCTATCTTGGAAGAAGCACTTCCTTTTGCCACA ACTTACCTTGAATCAATCAATGAAACCAAAGTG…
scaffold0023	Pg06308.1	Full length	TPSa	1479129	1481468	F	2340	408	PREDICTED: (-)-germacrene D synthase isoform X2 XP_018728561.1	Eucalyptus grandis	GO:0000287magnesium ion binding; GO:0010333 terpene synthase activity; GO:0016829 lyase activity	IPR036965; IPR008930; IPR008949; IPR001906; IPR005630	PF01397; PF03936	Pg06308.1	ATGCTGGCTGGTATTGTGGATCGGCCTTTACAAAAGCTTCACTTGATTGATCAAATCCAA CGCCTGGGAATTGAGTACCATTTCGATCGTGAAATAGATGAGCAATTAAAACAGATCTAC AAAAGTTACTCTCGACTTTATCGTGAAGATTTTAAGGTAGATGACCTTCACATGGTCGCT CTTATCTTCCGATTACTGCGACAACAAGGTTACTACATTTCATCGGAGGTCTTTAATAAA TTCAAGGATAGTGAAGGGAAATTCCAGGAATCACTCATCACCAATGTGCACGGATTGCTA AGCCTGTATGAAGCTTGCCATCTAAGGTGGTGGAAGGATATAGATGTTCCGAGGAATTTC CCATTCGCTAGGGACAGGATCGTGGAGTTGTTC…
scaffold0073	Pg15233.1	Full length	TPSa	319179	322518	R	3340	566	(-)-germacrene D synthase-like isoform X4 XP_030541007.1	Rhodamnia argentea	GO:0000287magnesium ion binding; GO:0010333 terpene synthase activity; GO:0016829 lyase activity	IPR036965; IPR008930; IPR008949; IPR001906; IPR005630; IPR034741	PF01397; PF03936	Pg15233.1	ATGTCGCAAGTTTCAGCGATTCCAACTTCTTCTCCAAGAAAAGGAATGGGCCATGTGATC GGACGTCGGTCGGCAGGTTATCATCCGAGCATATGGGAGGATTACATTCTTAAATATGCT TCCCCCTCCAACTCTGTGCATGATGGCCATGATCAGCAGGCGGAACAAGAAATCCAGAAG CTGAAGGATGAGGTGAAAAGGTCGCTATATGCTAATACGGACAAGCCGTCCCTGAATCTG GACATGATTGATCAAATACAACGATTAGGCATTGCGCACCATTTTGCAAGCGAGATCGAT CACGTATTGAAACGACTTAATGAGACATGTTTCGTTCGTAACACTAGGGATCCGGATATT AATGATCTCCACATGGCCGCTCTCCTCTTTCGA…
scaffold0074	Pg15475.1	Full length	TPSa	888545	892256	R	3712	343	PREDICTED: (-)-germacrene D synthase 'XP_010051060.2	Eucalyptus grandis	GO:0000287magnesium ion binding; GO:0010333 terpene synthase activity; GO:0016829 lyase activity	IPR036965; IPR008930; IPR008949; IPR001906; IPR005630; IPR034741	PF01397; PF03936	Pg15475.1	ATGCATAGTTCTCATGCCCAAGCAAAGGATCAAATTGAGATATTGAAAGGAGAAGTGAGA AAGATGTTGATACATGCTGTGGATAAGTCTTCACAGAAGTTGAACTTGATCGACCAAATC CAACGCTTAGGAATTGCCTACCATTTTGAAATTGAGATTGATCAACTGTTTGAAAAAATC CATAGAAGTTATTTTGAATTTCACTATGGCAATGATGACAACTTACACACGGCAATCCAC AAGGGAATGCCAAGGCTAGAGGCGAGGCGTTACATTCCACTCTACCAAGAGGATCCTTCA CATAATGAAGTCTTGCTCTCCTTAGCTAAACTTGATTTCAACTTATTGCAAGAGCAACAC CAAAAGGAACTCGGCAACCTTACAAGGTGGTGG…
scaffold0133	Pg23050.1	Full length	TPSa	444873	448388	R	3516	485	(-)-germacrene D synthase-like isoform X3 XP_030540931.1	Rhodamnia argentea		IPR036965; IPR008930; IPR008949; IPR001906; IPR005630; IPR034741	PF01397; PF03936	Pg23050.1	ATGATTGATCAAATACAACGATTAGGCATTGCGCACCACTTTGCGAGCGAGATCGATCAC GTGTTGAAACAACTTAGTGAGACATGTTTTGTTCACAACACTGGGGATTCGGATATTAAT GACCTCTACACGGCCGCTCTCCTCTTCCGATTGTTGCGACAACATGGCTACCGAATTTCA TCTGACATCTTCAACAAGTTCATGGACGCCAGCGGAAAGTTCAGTGAGAAACATGCAAGC GACGTCCAGGGAGTACTTAGTTTGTATGAAGCTAGCCATTTGAGCGTGCATGGAGAAGAT GTTCTTGATAAAGCACTTTCTTTCAGCTCAACCCATCTTGAATCCATCAAGGAGCAACTA AGCGCTCCCCTCACGACACAAGTCCACCACGCC…
scaffold0138	Pg23613.1	Full length	TPSa	511528	517170	F	5643	563	(-)-germacrene D synthase XP_010066141.1	Eucalyptus grandis	GO:0000287magnesium ion binding; GO:0010333 terpene synthase activity; GO:0016829 lyase activity	IPR036965; IPR008930; IPR008949; IPR001906; IPR005630; IPR034741	PF01397; PF03936	Pg23613.1	ATGTCGCGAGGCTCGTGGGTTCGGGGCGTGACATTTATCTTCCACAGATTCAAAGACAAA GGAGAAAAGCCCCATCTCAAGAGTTCTTGGGGCATAGCAGAGGAACGAATGCAGAGATTG AAAGAAGAAGTGAGAAAGAAGCTGACAGGTGCTATGGATAAGCCTTCGCAGAAGTTGAAC TTGATCGATCAAATCCAACGCTTAGGACTTGCCTACCATTTCGAAATTGAGATAGATGAG CAGCTGGAACAAATTCACAAATGCTATTTTGAATGTCATTGCGACAATAAGGATGACGAC CTATATACGACCGCTCTTCTCTTTCGATTGTTGCGACAACAAGGTTACAATATTTCGTGT GAAATCTTTAACAAGTTCAAGGACAAGGAAGGG…
scaffold0159	Pg25654.1	Full length	TPSa	221017	222034	F	2902	150	(-)-germacrene D synthase isoform X2 XP_018728561.1	Eucalyptus grandis	GO:0000287magnesium ion binding; GO:0010333 terpene synthase activity; GO:0016829 lyase activity	IPR005630; IPR008949	PF01397; PF03937	Pg25654.1	ATGGGCGATGTGGTCACAGAACATGCTTTTGAATGGTTACTTGGCGACTGCAAGATCTTG AAGGCTTCTCAAATCATCGCTCGGCTCATGGATGACATTGCCTCTCACCAGTTTGAGCAA ACGAGGGGGCACGTAGCGTCTGCAGTGGAACTGTTCATGAAAGAACATGGGGTCACGGAG CAGGAAGCCAATAAGGAACTGCAGAAACGAGTGATCGATGCGTGGAAGGACACTAATGAA GCGCTTCTTCGTCCAACCGCGGTCCAGGCGCCGATCCTGACGCGGATTCTCAACCTCTCG CGGGTGATTCATGTGGTGTACAGCGAAGGAGATAATTACACCCATTCCGGAACCTTGCTT AAAGATCATTTGACGTCTCTCTTCGTTAGCCCC…
scaffold0159	Pg25655.1	Full length	TPSa	233386	236429	F	3044	609	(-)-germacrene D synthase XP_010055490.1	Eucalyptus grandis	GO:0000287magnesium ion binding; GO:0010333 terpene synthase activity; GO:0016829 lyase activity	IPR036965; IPR008930; IPR008949; IPR001906; IPR005630; IPR034741	PF01397; PF03936	Pg25655.1	ATGAACACAGTTGTCTATAAATACCCACCAAGTAGTGATGTTCCGCAATGCAAAACCCCC CTCCTTGGTCTTCACTTTGTGTATTGGTCACATATCCACAGGCGGAACATACAGAGAAAG GGAGATATGTCGGTTCCAGTTTCGGGAATTCCATCTTCTTATCCGAACAAAGGAACAAAC GGCACGGTCGAACGCCGGTGGGCAGATTATCCTCCGAGCATATGGGGCAATTACTTCCTC GTATATGCTTCTCCCACAAGCTCTGTGGAGTTCAAATACGTTGGAAGAGTGGAGGAACAG ATTGAGGGATTGAAAGGAGAGGAAATAGATGAGCAATTGGAACAAATCCATAAAAGTTAC TCTCGACTTGTGCATGGAGTTTTCAAGGGCGAA…
scaffold0159	Pg25656.1	Full length	TPSa	245324	247334	F	2011	387	sesquiterpene synthase AIK19228.1	Eugenia uniflora	GO:0000287magnesium ion binding; GO:0010333 terpene synthase activity; GO:0016829 lyase activity	IPR036965; IPR008930; IPR008949; IPR001906; IPR005630	PF01397; PF03936	Pg25656.1	ATGAACACAATTGTCTATAAATGCGCACCAAGTAGTGATGTTCTGCAATGCAAAAGCTGC TCTTTGGTCTTCACTTTGTGTATTGGTCACATATCCACAGGTGGAACATACAAAGAAAGG GAGATATGTCGGTTCCAGTTTCGGGAATTCCATCTTCTTCTCCGAACAAAGGAACAAGCC GCGCGGTCGAACGCCGGTGGGCAGATTATCATCCGAGCGTATGGGGAGTTCAAATACCTG GGAAGAGTGGAGGAACAAATTGAGGGATTGAAAGGAGAGGTGAGGAAGATAATGACTGAT GTCACGGATAAGCCCTTGCAAATGCTGCAATTGATCGACCAAATCCAACGCTTGGGAATT TTCTACCATTTCGAGCGCGAAATAGACGAGCAA…
scaffold0163	Pg26070.1	Full length	TPSa	180374	183855	F	3482	306	(-)-germacrene D synthase-like isoform X2 XP_030525235.1	Rhodamnia argentea	GO:0000287magnesium ion binding; GO:0010333 terpene synthase activity; GO:0016829 lyase activity	IPR036965; IPR008930; IPR008949; IPR001906; IPR005630	PF01397; PF03936	Pg26070.1	ATGACCGACGTGCAGGGACTGCTAAGTCTATTTGAAGCTTGCCATCTAAGGCATCATGGA GATAATATTTTGGGCGATGCACTTACTTTTACTACAACTCACCTTGAATCAATTGATAAA ACCAATGTAAACCCTAATCTGGTAAAACAAGTGAGTCATGCCCTATATCAGCTGATCCAT AAGGGAATGCCCAGGATAGAGGCAAGGCGTTACATTCCACTCTACCAAGAGGAGCCTTCG CATAACAAAGTCCTACTCTCCTTGGCGAAACTGGATTTCAACTTGATGCAAGAGCCACAT TGGAAGGAACTCAGCAAACTTACAAGGTGGGACTTTGATGCCAAAGACGGATTCCCAGAG TACATGCAAGCGTATGAAAGGATAAGGGAGATC…
scaffold0492	Pg46818.1	Full length	TPSa	7634	11631	F	3998	566	(-)-germacrene D synthase-like isoform X4 XP_030541007.1	Rhodamnia argentea	GO:0000287magnesium ion binding; GO:0010333 terpene synthase activity; GO:0016829 lyase activity	IPR036965; IPR008930; IPR008949; IPR001906; IPR005630; IPR034741	PF01397; PF03936	Pg46818.1	ATGTCGCAAGTTTTAGCTATTCCAACTTCTTCTCTGAGTAAAGGAACGGGCCACGCGATC GAATGTCGGTCGGCGGGTTATCATCCGAGCATATGGGAGGATTACTTCCTTAAATATACT TCTCCCTCTAATTCAGTGGATGATGGCCATGATCAGCAGGCGGAGCGAGAAATCCAGAAG CTGAAGGACGAGGTGAAGAGGTTGCTATACGCTAATGCGGACAAGCCGTCCCTGAATCTG GACGCAATTGATCAAATACAACGATTAGGCATTGCGCACCACTTTGCGAGCGAGATCGAT CACATGTTGAAACAACTTAATGAAACATGTTTCGTTCACAACACTGGGGATCCAGATATT AATGACCTCTACACGGCCGCTCTCCTCTTCCGA…
scaffold0776	Pg54481.1	Full length	TPSa	11147	13244	F	3238	431	(-)-germacrene D synthase-like XP_030549251.1	Rhodamnia argentea	GO:0000287magnesium ion binding; GO:0010333 terpene synthase activity; GO:0016829 lyase activity	IPR036965; IPR008930; IPR008949; IPR001906; IPR005630; IPR034741	PF01397; PF03936	Pg54481.1	ATGTTGGTTGGTCGCACAGAGGTCTTTAACAAATTCAAGGACAGTGAAGACAACTTCAAG GAATCGCTCCTCATAGATGTGCGCGGATTGCTGAGCTTATACGAAGCTTGCCATTTGAGG TGCCATGGCGATGCTATTTTGGAAGAAGCTCTTCCTTTCGCTATAACTTGCCTTGAATCA ATCGATGAAAGGAAAGCGAGCACTAGTCTTGTGAAACAAGTGAGTCATGCCCTAAAGCAG CCGCTTCGCAAGGGTTTACCAAGACTCGAGGCTAGGCATTATATTTCACTCTACCAAGAA GAGCCTTCACATGACGAGGTCTTGCTCGCCTTGGCTAAACTAGATTTCAACTTACTGCAA GAGCAACACCAGAAGGAACTCGGCAAGATTACT…
scaffold0776	Pg54483.1	Full length	TPSa	20855	23234	F	2380	350	(-)-germacrene D synthase-like XP_030549251.1	Rhodamnia argentea	GO:0000287magnesium ion binding; GO:0010333 terpene synthase activity; GO:0016829 lyase activity	IPR036965; IPR008930; IPR008949; IPR001906; IPR005630	PF01397; PF03936	Pg54483.1	ATGTCGGTTCAGGTTTCGGCAGTTCCATCTTCTTCTCCTAGTATAGGAAGAAGCGGCAGC GTGGTCGAACGCCGGTCGGCGGAATTTCATGAGAGCATATGGGGTGATTACTTTCTTAAA TATGCTTCTCCCTCCAACTCAATGAAGTTCAAATTCCTTGGAAGAGTGGAGGGACAAGTT GAGGAATTGAAAGGAGAGGTGAGGAAGATGCTGACTGATGTCGCGGATAAGCCTTCACAA ATGCTTCACTTGATTGATCAAATTCAACGCTTGGGAATTGACTACCATTTTGAACGAGAA ATAGACGAGCAGTTGGAACAAATCCACAAAAGTTACTCTCAACTTGATCATGGAGATTTC AAGGGAGATGACCTCCACATGATTGCTCTTATG…
scaffold0776	Pg54496.1	Full length	TPSa	96426	100422	R	3997	566	(-)-germacrene D synthase-like isoform X4 XP_030541007.1	Rhodamnia argentea	GO:0000287magnesium ion binding; GO:0010333 terpene synthase activity; GO:0016829 lyase activity	IPR036965; IPR008930; IPR008949; IPR001906; IPR005630; IPR034741	PF01397; PF03936	Pg54496.1	ATGTCGCAAGTTTTAGCTATTCCAACTTCTTCTCTGAGTAAAGGAACGGGCCACGCGATC GAATGTCGGTCGGCGGGTTATCATCCGAGCATATGGGAGGATTACTTCCTTAAATATACT TCTCCCTCTAATTCAGTGGATGATGGCCATGATCAGCAGGCGGAGCGAGAAATCCAGAAG CTGAAGGACGAGGTGAAGAGGTTGCTATACGCTAATGCGGACAAGCCGTCCCTGAATCTG GACGCAATTGATCAAATACAACGATTAGGCATTGCGCACCACTTTGCGAGCGAGATCGAT CACATGTTGAAACAACTTAATGAAACATGTTTCGTTCACAACACTGGGGATCCAGATATT AATGACCTCTACACGGCCGCTCTCCTCTTCCGA…
scaffold0816	Pg55158.3	Full length	TPSa	58175	62269	R	8445	201	PREDICTED: (-)-germacrene D synthase-like XP_010027380.1	Eucalyptus grandis	GO:0000287magnesium ion binding; GO:0010333 terpene synthase activity; GO:0016829 lyase activity	IPR036965; IPR008930; IPR008949; IPR001906; IPR005630	PF01397; PF03936	Pg55158.3	ATGGATATACCTAACTATACAGAAATCTTTAACAAGTTCAAGGATGGGGAAGGGAATTTC AGCAAATTACTCACGACCAACACGCAGGGACTACTAAGTCTATTTGAAGCTTGCCATCTG AGCCATCTTAGCGATAATATTTTAGGCGATGCACTTGCTTTTACTACAACTCACCTTAAA TCAATTGATAAAACAAATGTAAATCCTAATCTTGTAAAACAACCGATCCATAAGGGAATG CCCAGGCTAGAGGCAAGGCGTTACATTCAACTCTACCAAGAGGAGCCTTCGCATAACGAA GTCCTACTCTCCTTCGCGAAACTCGATTTCAACTTGATTCAAGAGCAGCTCCAGAAGGAA CTCGGCCACCTTACAGATGTAAAGAGGAAGTTC…
scaffold0835	Pg55458.1	Full length	TPSa	39519	42178	R	2660	455	sesquiterpene synthase AIK19226.1	Eugenia uniflora	GO:0000287magnesium ion binding; GO:0010333 terpene synthase activity; GO:0016829 lyase activity	IPR036965; IPR008930; IPR008949; IPR001906; IPR005630; IPR034741	PF01397; PF03936	Pg55458.1	ATGTCGCAAGTTTCAGTGATTTCGACTTCTCCTCCGAGTAAAGGAACGGGCCACACATCG AACGTCGGTCAGCGGAAGTTCAAATTCCTTGGAAGAGTGGAGGGACGAATTGAAGAATTG AAAGGAGAGGTGAGGAAGATGCTGGCCGAGGTCTTTAACAAATTCAAGGATAGTGAAGGG AAATTCCAAGAATCAGTCGTCACTGATGTGCGCGGATTGTTGAGCCTATATGAAGCTTGT CATCTAAGCAAAGTGAGCACTATTCTTGCGAAACAAGTGAGTCATGCCCTAAAGCAGCCA CTTCGCAAGGGATTGCTGAGGCTCGAGGCGAGGCTTTACATTCCACTCTACCAAGAAGAG CCTTCACATGACGAAGTCTTGCTCACGTTGGCT…
scaffold0835	Pg55462.1	Full length	TPSa	82182	85006	R	2825	192	(-)-germacrene D synthase-like XP_030541118.1	Rhodamnia argentea	GO:0000287magnesium ion binding; GO:0010333 terpene synthase activity; GO:0016829 lyase activity	IPR036965; IPR008930; IPR008949; IPR001906; IPR005630	PF01397; PF03936	Pg55462.1	ATGTCGCAAGTTTCAGTGATTCCAACTTCTTCTCCGAGTAAAGGAACGGGCCACACAACT GAACGTCAGTCGCAGAAGTTCAAATTCCTTGGAAGAGTGGAGGGACAAATTGAGGAACTG AAAGGAGAGGTGAGGAAGATGCTAGCTGGTATCGTGGATAAGCCTTTACAGAAGCTTCAC TTGATTGATCAAATCCAACGCCTGGGAATTGAGTACCATTTCGAGCATGAAATAGATGAG GGATTAGAACAAATCCACAAAAGTTACTCTCGACTTTATCGTGAAGATTTTAAGGTAGAT GACCTTCATATGGTCGCCCTTATCTTTCGATTGTCTACGACAACAAGGTTACTACGTTTC ATCGGGTGGTGGAAGGATATAGATGTTCCAAGG…
scaffold0949	Pg56994.1	Full length	TPSa	65232	68552	R	3321	540	(-)-germacrene D synthase-like XP_030523548.1	Rhodamnia argentea	GO:0000287magnesium ion binding; GO:0010333 terpene synthase activity; GO:0016829 lyase activity	IPR036965; IPR008930; IPR008949; IPR001906; IPR005630; IPR034741	PF01397; PF03936	Pg56994.1	ATGGACGTGGAAGTAGCCATCAAGGAGGAGAGGACGGTGACGAGGACGACGAAGCCCGAC ACCCTGATGGGGATCTCCTTAATGGGGTTCTTCACCGCCTCTGCTCTGAGTTCTCGTGGC ATGACAATGGAACGACTGGAGAGATTGAAAGGAGAAGTGAGGAAGATGTTGAAATGTGAT ATGGACAAGCCTTCCCATAAGTTGAACTTGATTGATCAGATCCAACGCTTAGGACTTACC CACCATTTTGAAGTTGATATAGATGAGCAGATGGAACAAATCCATAGAAACTATTTCGAA TTCCATTGCGGTGATAACGATGACGACCTACACACGATTGCTCTTCTCTTTCGATTGTTG CGACAGCAAGGTTACAATGTTTCATGTGAAATC…
scaffold0986	Pg57413.1	Full length	TPSa	55100	57595	R	2496	460	(-)-germacrene D synthase-like isoform X1 XP_030540792.1	Rhodamnia argentea	GO:0000287magnesium ion binding; GO:0010333 terpene synthase activity; GO:0016829 lyase activity	IPR036965; IPR008930; IPR008949; IPR001906; IPR005630; IPR034741	PF01397; PF03936	Pg57413.1	ATGATGAGCAGGCTGAGGTCACTATACGCTAATGCGGACAAGCCGTCCTTGAATTTGGAT ATGATTGATCAAATACAACGATTAGGCATTGCGCACCACTTTGCGAGCCAGATCGATCAC GTGTTGAAACAACTTAATGAGACATGTTTCGTTCACAACAGTGGGGATCTGGATATTAAT GACCTTTACACAACTGCTCTCCTCTTCGGATTATTGCGACAACATGGCTACCCAATTTCA TGTGACATCTTCAACAAGTTCAAGGATGCCAGTGGTAAGTTCAGTGAGAAATATGCAAGC GACGTCCGGGGATTACTTACTAGCCATTTGAGTGTGCATGGAGAAGATGTTCTTGATAAA GCGCTTTCTTTCTACTCAACCCATCTTGAATCC…
scaffold1055	Pg58130.1	Full length	TPSa	8692	10943	R	2252	443	sesquiterpene synthase AIK19227.1	Eugenia uniflora	GO:0000287magnesium ion binding; GO:0010333 terpene synthase activity; GO:0016829 lyase activity	IPR036965; IPR008930; IPR008949; IPR001906; IPR005630; IPR034741	PF01397; PF03936	Pg58130.1	ATGGTTGCCCTTACCTTTCGATTGCTACGTCAACAAGGTTACTACATTTCATCAGAGGTC TTTAACAAATTCATGGATAGTGAAGGGAAATTTCGGGAATCGCTCGTCACCGATGCACGC GGATTGTTGAGCTTGTATGAAGCTTGCCATCTAAGGTGTCATGGAGATTATATTTTAGAG AAAGCACTTCCTTTTGCTATAACTCAACTTGAATTAATTGATGAAAGCAAAGTGAGCACT ATTCTTGCAAAACAAGTGAGTCATGCCCTAAAGCAGCCGCTTCGCAAGGGATTGCCGAGG CTCGAGGCGAGGTGTTACATTCCACTCTATCAAGAAGAGCCTTCACATGACGAAGTCTTG CTGGCCTTGGCTAAACTAGATTTCAACTTACTG…
scaffold0074	Pg15479.1	Partial	TPSa*	917772	918709	R	938	202	(-)-germacrene D synthase-like XP_030523548.1	Rhodamnia argentea	GO:0010333 terpene synthase activity; GO:0016829 lyase activity	IPR036965; IPR008930; IPR008949; IPR001906	PF01397	Pg15479.1	ATGTTGACAGATGCTTTGGCTAAGCCTTCGCAAAAATTGAACTTGATCGATCAAATCCAA CGTTTAGGAATTGCCTACCACTTCGAACTTGAGATAGATCAACAATTGGAAAAAATCCAC AAAAGCTATTTCAAATTTCATTGCGGCAATAACAACGACCTGCACACCATCGCTCTTCTC TTTCGGTTGTTGAGACAACAAGGTTACAATATTTCAAGTGAAATCTTCAACAAGTTCAAG GATAGCGAAGGGAATTTCAGCAATTCACTCACCACCGACATGCAGGGACTACTAAGTCTA TTTGAAGCTTGCCATCTGCGGTTTCATGGTGATAATATCTTGAATGATGCACTTTCTTTT ACTATAACTCACCTCGAATCAATGGATAAAGGA…
scaffold0074	Pg15480.1	Partial	TPSa*	926352	930308	R	3957	146	PREDICTED: (-)-germacrene D synthase XP_010051060.2	Eucalyptus grandis	GO:0010333 terpene synthase activity; GO:0016829 lyase activity	IPR036965; IPR008930; IPR008949; IPR001906	PF01397	Pg15480.1	ATGTCTCTTCAGATTTTAGCAATCCCATCATCTTCTCCTGCTCAAATAAAAAGCCACGTC GCTGAACGCCGATCAGCAAATTTTCATCCAGGCATATGGGGGGATTACTTTCACAAATAT GCTTCCGACTCTAGCTCAATGAGTTCTCCTGCCCAAGCAAAGGATCAAATTGAGATATTG AAAGGAGAAGTGAGAAAGATGTTGATAGATGCTATGGATAAGCCTTTGCAGAAGTTGAAC TTGATCGACCAAATCCAACGCTTAGGAATTGCCTACCATTTTCAAATTGAGATTGATCAA CTGCTGGAAAAAATCCACAGAAGTTATTTCGAATTTCACTATGGCAGTGATGACAACTTA CACACGAAATCTTTAACAAGTTCAAGGACAGCA…
scaffold0074	Pg15483.1	Partial	TPSa*	956093	956842	R	750	139	(-)-germacrene D synthase-like XP_030523548.1	Rhodamnia argentea	GO:0010333 terpene synthase activity; GO:0016829 lyase activity	IPR036965; IPR008930; IPR001906	PF01397	Pg15483.1	ATGTTGACAGATGCTTCGGCCAACCCTTCACAGAAATTGAACTTGATCGATCAAATCCAA TGCTTAGGAATTGCCTACCACTTCGAAATTGAGATAGATCAACAGCTAGAAAAAATCCAC AAAAGCTATTTCAAATTTCATTGCGACAATAACGACCTGCACACCATCGCTCTTCTCTTT CGGTTGTTGAGACAACAAGGTTACAATATTTCAAGTGAAATCTTCAACAAGTTCAAGGAT AGCGAAGGGAATTTCAGCAATTCACTCACCACTAACATGCAGGGACTACTAAGTCTATTT GAAGCTTGCCATCTGCGGTTTCATGGTGATGATATATTGAATGACGCACTTGCTTTTACT ATAACTCACCTCAAATCAATTGATAAAGGAAAA…
scaffold0074	Pg15484.1	Partial	TPSa*	958168	961045	R	2878	104	(-)-germacrene D synthase-like XP_030523548.1	Rhodamnia argentea	GO:0000287magnesium ion binding; GO:0010333 terpene synthase activity; GO:0016829 lyase activity	IPR008949;IPR005630	PF03936	Pg15484.1	ATGTGCTTACAGTTTGAGCAAGAGAGAGGCCATGTGGCATCCTCAGTGGAGTGTTTCATG AAACAACACGGAGTTACTGAGGAAAAGGCTAAGGAGGAACTCCGTAAACAGGTGGCCGAT GCATGGAATGACATTAACGAAGGGCTATGCCGCCCAACCATCATCCCCAGGCCGCTCCTT CCAGCGATGGCCTCGCCAGCCTTAAGCTTGAGCTTGTCAAGATCTAGCAAGCGCAAGCTC GCTGATAAAGAGAAAATATTGAGTGGTCCAGGGCCAACGTATGTCCATGCGCCCAGCCCA TATGTCCTCTCCTAA
scaffold0133	Pg23043.1	Partial	TPSa*	365664	369166	R	3503	276	(-)-germacrene D synthase-like isoform X1 XP_030525229.1	Rhodamnia argentea	GO:0000287magnesium ion binding; GO:0010333 terpene synthase activity; GO:0016829 lyase activity	IPR008949; IPR005630; IPR034741	PF03936	Pg23043.1	ATGGTAGGGGTTTATTTCGAGCCGGAGTATGAGATTGCTAGAGCAATAGTTACCAAAATG CTGGTTTTTCTTTCCATTCTTGACGACATCTACGATGTCTATGGCAAATGGGAAGAACTA GAACTGTTCACAGAAGCAATTCAAAGGTGGGATGAAGATGCCAAAAAAGGATTGCCAAAG CGCATGCAAGTATTCCACAAGGCGCTGCTTGATTTTTCTGATGAAATCCGCTACGAAGTG ACCAAAAGAGGAAGATCATACCGCCTCTTCTATTTTAAAGAAGCGATGAACATCCAAGTG AGAACGTACTTGGCCGAAGCCAAATGGTTCCACCAAAGCCACGTACCAACGATGGAGGAG TACCTACCCATTGCATTAACCAGCATCGGCTGT…
scaffold0133	Pg23044.1	Partial	TPSa*	376517	381520	R	5004	147	PREDICTED: (-)-germacrene D synthase-like XP_018719314.1	Eucalyptus grandis	GO:0000287magnesium ion binding; GO:0010333 terpene synthase activity; GO:0016829 lyase activity	IPR008949;IPR005630	PF03936	Pg23044.1	ATGGACGAGTACATGTCTATTGCAATGATATCTAGTGGTTATAAATTGTTAGGCATCACG CCCTTTGTGGGAATACGAAATATTTTCATGAAAGATGATTTAGATTGGTTGCTCAACAAT CGAAAGATCCCTAAGGCTTCAACAATCATTTGCAAGCTCATGGATGATTTGGCCACTCAT AAGGAGACTACTGCTGCACCGAAGAAACTTGTTGTTGATTCGCCTCTTCCACGCGCAAAA TTTCGAAGCCAAATCAATCTAGAAGTGCTTGACTGGAGTCGCAAGTTTGTGCAAGTTCAA ATTAGGGAAATTTACCTTGCAATTAAGGTGGGCCATGAGAAAAGCAAAGGGAGAGAGAAG GTGGGTTGCTGGGCAAAAAAGGGGGGCTCCTTT…
scaffold0163	Pg26071.1	Partial	TPSa*	194786	199275	F	4490	308	(-)-germacrene D synthase-like XP_030520015.1	Rhodamnia argentea	GO:0000287magnesium ion binding; GO:0010333 terpene synthase activity; GO:0016829 lyase activity	IPR008949; IPR005630; IPR034741	PF03936	Pg26071.1	ATGGCGAAACTCGATTTTAACTTGGTGCAAGAGCAACACCGGAAGGAACTCGGCCACCTT ACAAGGTGGTGGAAGGATTTAGATGTAGAGAGGAACTTCCCATTTGCTAGAAACAGGCTT GTGGAGATGTATTTTTGGATGTTAGGAGCTTATTTTGAGCCCGAGTACCAAGTTGCTAGA GAAATACTAACCAAAGGGATGTGCGTTACTACCATTATTGATGACATCTACGATATCTAT GGCACGTTGGAAGAACTACAACTCTTCACAGAAGCAATTGAAAGTTGGGATTTCGATGCC AAAGATGGATTGCCAGAGTACATGCAAGCATGTTACAAGATAATTCGTGATTTGTTTGAT GAAATTGGCCATGAGGTGACCAGACAAGGACGA…
scaffold0163	Pg26074.1	Partial	TPSa*	221345	223324	F	1980	211	hypothetical protein C1H46_023127 TQD91283.1	Malus baccata	GO:0000287magnesium ion binding; GO:0010333 terpene synthase activity; GO:0016829 lyase activity	IPR036965; IPR008949;IPR005630	PF03936	Pg26074.1	ATGCCCAAGCTAGAGGCAAGGCGTTACATTCCACTCTACCAAGAGTCGCTTTCGCATAAC GAAGTCCTGCTCTCCTTGGCGAAACTCGATTTCAACTTGTGCAAGAGCAACACCAGAAGG AACTGGCCACCTTACAAGGTGTTGGAAGGATTGGATGTAGAGAGGAAGTTCCCATTTGCT AGAAACAGGCTTGTGGAGATGTATTTTGGATGTCGGAGAATTTATTTTGAGCCGGAGTAC CAAGTTGCTAGAGAAATACTAACCAAAGGGGCGTGCGTTCTTTCCATTATTGTTGACATC TACGATGTCCATGGCACGTTGGAAGAACTAGAACTCCTCACAGAAGCAATTGAAAGCAAC AACAAGATGGTGCGGGCTTCGGCAGTAGTCTGT…
scaffold0176	Pg27384.1	Partial	TPSa*	568167	569009	R	843	114	PREDICTED: (-)-germacrene D synthase-like XP_018719314.1	Eucalyptus grandis	GO:0000287magnesium ion binding; GO:0010333 terpene synthase activity; GO:0016829 lyase activity	IPR008949;IPR005630	PF03936	Pg27384.1	ATGACCAAAATGAAAAAGCAAGCAAGTAGCTATTTTATTGAAGCAAAATGGCTGCACCAA CAACACAAGCCCACAAAGGACGAATACATTTCCATTGCGGCAGTATCGGGTGGTTACGAA TTATTAGCCATCACGTCCTTTGTGGGAATGCCGGATAATGTCAAGAAAGATGATTTAGAT TGGCTGTTTAACATCCCAAAGATCCTCAAGGCTTCAACAATCATTGCTAGGCTCATGGAT GATTTGGCCAGTCATAAGATACCTTTTGTTCAGGCATGCATTCCTCGAAGATATAGACCG AACCCAACTACTAGGAAACATTCCATCGTACCACACGTAGGATGA
scaffold0176	Pg27387.1	Partial	TPSa*	598042	601002	R	3374	178	(-)-germacrene D synthase-like isoform X2 XP_030525215.1	Rhodamnia argentea	GO:0000287magnesium ion binding; GO:0010333 terpene synthase activity; GO:0016829 lyase activity	IPR008949; IPR005630; IPR036965	PF03936	Pg27387.1	ATGTACAAAGCGGAACCTTCACATAACAAAGCCCTAATATCGCTAGCCAAGTTGGATTTC AACTACTTGCAAAAGCAACACCAGGAGGAGTTATTTGACCTTGCAAGAAGAATGATGACC AAAGTGATCGCCTTGACTTCAGTTCTTGATGACATATATGATGTCTATGGCACCTATGAA GAGCTAGAGCTCCTTACTCAAGCAATTCAAAGGTGGAACATCGATTGCATAAAAGAACTT CCAGGGTACATGCAAGTGTTTTACAAAGCACTTATTGATGCCTACGTCGAAATTGAAGAA ATACTAGCTAGCAAAGGAAGATCGTACCGCCCCTACTATGCGATAGAAGAGATGAAAAAG CAAGCAAGTAGTTATTTTGCTGAAGCAAAATGG…
scaffold0296	Pg36925.1	Partial	TPSa*	4260	5060	F	801	100	(-)-germacrene D synthase-like XP_018719314.1	Eucalyptus grandis	GO:0000287magnesium ion binding; GO:0010333 terpene synthase activity; GO:0016829 lyase activity	IPR008949;IPR005630	PF03936	Pg36925.1	ATGACCAAAATGAAAAGGCAAGCAAGTAGCTATTTTGCTGAAGTAAAATGGCTACACCAA CAACACAAGCCCTCAATGGACGAGTACATGTCTATTGCGTTGATATCGGGTGGTTATGAA TTGTTAGGCATCACGTCCTTTGTGGGAATGTCGAATATTGTTACGAAAGATGATTTAGAT TGGTTGTTCAATGACCCCAAGATCCTCAGGGCTTCATCAATCATTTGCAGGCTCATGGAT GATTTGGCCACTCATAAGGTACTGTCGCGACCTAAAAAATCGTTCAAGGCTAACGGATTA TAG
scaffold0296	Pg36926.1	Partial	TPSa*	5236	18705	F	13470	238	terpene synthase 3 AXY92168.1	Rhodomyrtus tomentosa	GO:0010333 terpene synthase activity; GO:0016829 lyase activity	IPR036965; IPR008930; IPR001906; IPR033389; IPR008949	PF01397	Pg36926.1	ATGGATGGGACCCCCATTGGAAGGAAAGTGCACATGAATACTCATGGATATTATGGGACT CTAGCTCAAGCTTTGGAAGACGTGTTCTTCCAACCTGTGGTCAAGAAGTCATCCTCTAAA GCTCTAGGCAAACTCGGAGTTCCAGTTGTTGGACCTCAACTACTGGCTAGAGAAACGATT GGCGAGGGCAAGCCTTGGCGTTGGGCAAGGACAGCTTCACCAGGGGCCAACGAGGCCAGC TTGAAGCTTGAAACTAGTTCCAGAAGCTTCGTACCAACTCTAGGAGTCAATCGAGCTAGC TCTCGCCGTCTGTCATCATACATCTTCAACAAGTTCAACGATGCCAGTGGAAAGTTCAGT GAGAAACATGTAAGCGACGTTCGGGGATTACTT…
scaffold0358	Pg40775.1	Partial	TPSa*	2714	6641	F	3928	260	(-)-germacrene D synthase-like isoform X1 XP_030540792.1	Rhodamnia argentea	GO:0000287magnesium ion binding; GO:0010333 terpene synthase activity; GO:0016829 lyase activity	IPR008949; IPR005630; IPR034741	PF03936	Pg40775.1	ATGATGACCAAAGTGATCGCACTGACTTCGGTTCTTGATGACATATATGATGTCTATGGC ACCTATGAAGAGCTAGAGCTTTTTACTCAAGCAATTCAAAGGTGGGATATCGATTGCATA AATGAACTTCCAGGGTACATGCAAGTGGTTTACAAAGCACTTATCGATGTCTATGTCGAA ATTGAAGAAATACTGGTTTGCAAAGGAAGATCGTACCGCCTTTACTATGCGATAGAAGCG ATGAAAAGGCAAGCAAGTAGCTATTTTGCTGAAGTAAAATGGCTGCACCAACAACACAAG CCCTCAATGGACGAGTACATGTCCATTGCGCTGATATCGGGTGGTTACGAATTGTTAGGC ATCACGTCCTTTGTGGGAATGTCGAATATTGTC…
scaffold0392	Pg42505.1	Partial	TPSa*	29265	34458	R	5194	281	(-)-germacrene D synthase-like XP_030523549.1	Rhodamnia argentea	GO:0000287magnesium ion binding; GO:0010333 terpene synthase activity; GO:0016829 lyase activity	IPR008949; IPR005630; IPR034741	PF03936	Pg42505.1	ATGTATTTCTGGAAGTCAATAGCTTACTTCGAGCCGGAGTATGGAGTCGGTAGGGAAATA CTAACCAAAGTGGCCCTCATGGTTTCCATTATCGACGATATCTATGATGTTTATGGCACA TTGGAAGAACTAGAACTCTTCAATGAAGCAATTGAAAGGTGGGATATCGATGCCAAAGAT GGATTGCCAGAGTACTTGCAAATGTGTTACCAAATCATTCTTGATATGTATGAGGAAATT GGCTGCGAGGTGACCAGAAATGGACGATCATACCAACTCTTCTATGCAAAAGAAGCGATG AAAAGACAAGTGAGCGCGTACTTTGCTGAGGCCAAATGGTTCCACCAAAACCACATACCG ACGATGGAGGAGTACATGCCCATTGCATTAGCA…
scaffold0477	Pg46266.1	Partial	TPSa*	182286	184783	R	2498	120	(-)-germacrene D synthase-like XP_018719314.1	Eucalyptus grandis	GO:0000287magnesium ion binding; GO:0010333 terpene synthase activity; GO:0016829 lyase activity	IPR005630; IPR008949	PF03936	Pg46266.1	ATGACCCCTAAGATCCTCAGGGCTTCATCAATCATTTGCAGGCTCATGGATGATTTGGCC ACTCATAAGTTTGAGCAATCAAGACAACATGCGGACTCGGTTGTGCAATGTTACATGAGG CAATATGGCGTCACTGAACAAGAAGCGGAGAATGACCTTCGAAAACAAGTTGAGGATGCG TGGAAGGACATAAACGAGGAGTGTCTTCGCCCAACCGCCATTGCAACACCGCTTCTCATG GTGATTCTCAACCTCACCCGGGTGATAGACATGTTGTACAAGGATGGAGGAGATAACTAT ACCAATCCTCATATTATACTGAAAGATCACATAAAATCGGTGCTCATGGACCCGGTGCAT TAG
scaffold0492	Pg46825.1	Partial	TPSa*	37468	40903	F	3436	275	(-)-germacrene D synthase-like XP_030549251.1	Rhodamnia argentea	GO:0000287magnesium ion binding; GO:0010333 terpene synthase activity; GO:0016829 lyase activity	IPR008949; IPR005630	PF03936	Pg46825.1	ATGATTGGAGTTTATTTCGAGCCAGAGTATGAGATCGCTAGAGCAATAGTAACCAAAATG CTGATTTTTCTTTCCATTCTCGACGACATCTATGATGTCTATGGTAAATGGGAAGAACTA GAACTCTTCACGGAAGCAATTCAAAGGTGGGATGATGATGCCAAAGAAGGATTGCCAAAG CACATGCAAGTATTCCACAAGGCACTTCTTGATTTCTCTGATGAAATCAGGTACGAAGTG ACCAGGAAAGGAAGATCATACCGCCTCTTCTATTTTAAAGAAGCGATGAATATCCAAGTG AAAACATACTTGGCCGAAGCCAAATGGTTCCACCAAAGCCACGTACCGACGATGGAGGAG TACTTGCCCATTGCATTAACCAGCATTGGTTGT…
scaffold0710	Pg53158.1	Partial	TPSa*	97412	98504	R	1093	175	(-)-germacrene D synthase-like isoform X1 XP_030540792.1	Rhodamnia argentea	GO:0000287magnesium ion binding; GO:0010333 terpene synthase activity; GO:0016829 lyase activity	IPR005630; IPR008949	PF03936	Pg53158.1	ATGCAAGTGTTTTACCAAGCACTTATTGATGCCTACGTCGAAATTGAAGAAATACTGGCT AGCAAAGGAAGATTGTACCGCCTCTACTATGCGATAGAAGCGATGAAAAAGCAAGCAAGT AGCTATTTTGCTGAAGCAAAATGGCTGCACCAACAGCACAAGCCCACAATGGATGAATAC ATGTCCATTGCGGCAGTATCGGGTGGTTATGAATTATTAGCCATCACGTCCTTTGTGGGA ATGCCGGATATTGTCAAGAAAGATGATTTAGATTGGTTGTTCAACATCCCAAAGATCCTC AAGGGTTCAACAATCATTGCCAGGCTCATGGATGATTTAGCTAGTCATAAGGACGTGAAT GAGGAGTGTCTTCACCCGACTATCGTCGCGATG…
scaffold0776	Pg54480.1	Partial	TPSa*	2085	3799	R	1715	182	(-)-germacrene D synthase-like XP_030549251.1	Rhodamnia argentea	GO:0000287magnesium ion binding; GO:0010333 terpene synthase activity; GO:0016829 lyase activity	IPR005630; IPR008949	PF03936	Pg54480.1	ATGGCCGAACGGACGGCCAACAAAGGCATTATATTTCACTCTACCAAGAAACGCCTTCAC ATGATGAGGTGGGATGTTGCTGCCATGGACGGACTACTGGAGTACATGCAAGCTCATTAT AAGGAGCTTCTCGATCTCTACAGTGAAATTGGGAATGAACTGGCCACGAGAGGAAGATCA TATCGCCTCACCTACGCAAAAGAAGCTACAAAGACGCAAGTGAGTGGTTACTTCCACGAA GCCAAATGGTTCCACACCGGATACACACCGACGCTAGAGGAGTACATGCCCCTTGCATTG TTAACGACAGGTTATGAAGTGATAGCGATCGCAGCACTTGTAGGAATGGGCGACGGGGTC ACAAGAGATGCTTTTGAATGGCTGCTCGGCGAT…
scaffold0776	Pg54488.1	Partial	TPSa*	66567	70597	R	4031	250	(-)-germacrene D synthase-like isoform X2 XP_030540861.1	Rhodamnia argentea	GO:0010333 terpene synthase activity; GO:0016829 lyase activity	IPR036965; IPR008930; IPR008949; IPR001906	PF01397	Pg54488.1	ATGGGGTGGCGCATCGACATTGACGGGGATATTATTGCATTTCCGCCCGTGACTCTTGAC GGTGTGGACACTCCCCAGAAAATCTTCTGCCCTCCCTCCAGTGTTCCCTTTATCCATACT CGGTTGAAAATAGGAAAAGAAGAAATATCTCTTCAAAATTCAGCAGTCCCATCCTCTTCT CCTGCTCAAGAAACAAGCCCGGTAGCTGAACGCCCATTGGGGGTTTTTCATCCAACCATA TGGGCGGATTACTTTCTCAAATATGCTTCTGACTCCAACTCCATGAGCTCTCATGATATA GTAGAGGAACGAATTGAGAGATTGAAAGGAGAAGTGAGGAAGATGTTGACAGGTGCTACG GATAAGCCTTCGCAGAAGTTGAACTTGATTGAT…
scaffold0816	Pg55156.1	Partial	TPSa*	24767	45164	R	20398	183	(-)-germacrene D synthase-like XP_030444052.1	Syzygium oleosum	GO:0000287magnesium ion binding; GO:0010333 terpene synthase activity; GO:0016829 lyase activity	IPR008949; IPR005630; IPR036965	PF03936	Pg55156.1	ATGAGAAAGCCGATCCATAAGGGAATGCCTAGGCTAGAGGCAAGGCATTACATTCAACTC TACCAAGAGGAGCCTTCGCATAACGAAGTCCTACTCTCCTTGGCGAAACTCGATTTCAAC TTGATTCAAGAGCAGCTCCAGAAGGAACTCGGCCACCTTACAAGGTGGTGGAAGGATTTA GATGTAGAGAGAAAGTTCCCATTTGCTAGAAACAGGCTTGTGGAGATGTATTTATGGATG TTAGGAGCTTATTTCGAGCCGGAGTACCAAGTTGCTAGAGAAATACTAACCAAAGGGGTG TACGTTATTTCCATTATTGATGACATCTACGATGTCTATGGTGGGATTTCGATGCCAAAG AAGGATTGCCAGAGTACATGCAAGCGTGTTTAC…
scaffold0947	Pg56972.1	Partial	TPSa*	67476	67982	R	507	168	PREDICTED: (-)-germacrene D synthase XP_018728156.1	Eucalyptus grandis	GO:0000287magnesium ion binding; GO:0010333 terpene synthase activity; GO:0016829 lyase activity	IPR008949;IPR005630	PF03936	Pg56972.1	ATGCGAGTTCACCGGGCTAAAGTGCTTTCTATGATGCGCGTATTCGTTTTATCAAAGGTG GTGGAAGGACATAGATGTCGCGAGGAAGTTCCCATTTGCCAAGACAGGATTGTGGGGTTG CTCTTTTGGATGGCGGGTGCATATTTCCAACTGGAGTTTGCCGTGGCCAAAGATAAACTA ACTAGAGCGACCGCCCTGATTTCCATTCTGGACGATATATGTGACGTCTACGGCACATTG GAAGAACTTGCTCCCTTCACTGAAGCAATTGAGAGATACGCGATCCACATTCTCTTTCTC ATACTTTCGAATTTGATCGAATATGTGGAAAGCAAGTTTGTCATTTTCGAGGGCTCGAAT TCAGGTGGGATGTTGCTGCCATGGACGGACTAC…
scaffold0949	Pg56991.1	Partial	TPSa*	52776	54593	R	1818	134	(-)-germacrene D synthase-like XP_030458948.1	Syzygium oleosum	GO:0000287magnesium ion binding; GO:0010333 terpene synthase activity; GO:0016829 lyase activity	IPR008949; IPR005630; IPR036965	PF03936	Pg56991.1	ATGCCTAGGCTAGAGGCAAGGCGTTACATTCAACTCTACCAAGAGGAGCCTTCGCATAAC GAAGTCCTACTCTCCTTGGCGAAACTCGATTTCAACTTGATTCAAGAGCAGCTCCAGAAG GAACTCGGCCACCTTACAAGGTGGTGGAAGGATTTAGATGTAGAGAGGAAGTTCCCATTT GCTAGAAACAGGCTTGTGGAGATGTATTTATGGATGTTAGGAGCTTATTTCGAGCCGGAG TACCAAGTTGCTAGAGAAATACTAACCAAAGGGGTGTACGTTATTTCCATTATTGATGAC ATCTACGATGTCTATGGTACGTTGGAAGAACTACAACTCCTCACAGAAGCAATTGAAAGG TGCAGTTGGCACTATGATGCTTTTCTCAGTTTA…
scaffold0986	Pg57404.1	Partial	TPSa*	14876	16206	R	1331	260	(-)-germacrene D synthase-like isoform X3 XP_030540931.1	Rhodamnia argentea	GO:0000287magnesium ion binding; GO:0010333 terpene synthase activity; GO:0016829 lyase activity	IPR008949; IPR005630; IPR034741	PF03936	Pg57404.1	ATGATGACCAAAGTGATCGCACTAACTTCGGTTCTTGATGACATATATGATGTCTATGGC ACCTATGAAGAGCTAGAGCTTTTTACTCAAGCAATTCAAAGGTGGGATATCGATTGTATA AATGAACTTCCAGGGTACATGCAAGTAGTTTACAAAGCACTTATCGATGTCTATGTCGAA ATTGAAGAAATACTGGTTTGCAAAGGAAGATCGTACCGCCTTTACTATGCGATAGAAGCG ATGAAAAGGCAAGCAAGTAGCTATTTTGCTGAAGTAAAATGGCTGCACCAACAACACAAG CCCTCAATGGACGAGTACATGTCTATTGCGCTGATATCGGGTGGTTACGAATTGTTAGGC ATCACGTCCTTTGTGAGAATGTCGAATATTGTC…
scaffold1168	Pg58992.1	Partial	TPSa*	12428	14564	R	2137	298	sesquiterpene synthase AIK19227.1	Eugenia uniflora	GO:0000287magnesium ion binding; GO:0010333 terpene synthase activity; GO:0016829 lyase activity	IPR008949; IPR005630; IPR034741	PF03936	Pg58992.1	ATGCTGGCTGAGGTCTTTAATAAATTCAAGGATAGTGAAGGGAAATTCCAGGAATCACTC ATCACCAATGTGCACGGATTGCTAAGCCTGTGGTGGAAGGATATAGATGTTCCGAGGAAT TTCCCATTCGCTAGGGACAGGATCGTGGAGTTGTTCTTCTGGACCTCGGGAGTATATTTT GAGTCGGAGTTCACCATGGCTAGAGAGATACTAACCAAAGTGATATCCCTGACTTCCATC CTCGATGATATCTACGGTGTTTATGGCATGTTAGAAGAACTTGCGCTCCTCACCGAAGCA ATCCAGAAGTGGGATGTTGATACCATGGATGGATTACCAGAGTACATGCAAGCTTATTAC AAGCAACTCCTCCATCTCTATGAATATATCGAA…
scaffold1206	Pg59231.1	Partial	TPSa*	7564	23505	F	15942	232	(-)-germacrene D synthase-like XP_030458948.1	Syzygium oleosum	GO:0000287magnesium ion binding; GO:0010333 terpene synthase activity; GO:0016829 lyase activity	IPR008949; IPR005630; IPR036965	PF03936	Pg59231.1	ATGCCCAGGCTAGAGGCAACGCGTTACGTTCCACTCTACCAAGAGGAGCCTTCGCATAAC GAAGTCCTACTCTCCTTGGCGAAACTCAATTTCAACTTGATGCTAGAGCAACACCGGAAG GAACTCCGCAACCTTACAACGAGGCAAGGCGTTACATTCAACTCTACCAAGAGGAGCCTT CGCATAACGAAGTCCTACTCTCCTTGGCGAAAACTCGATTTCAACTTGATTCAAGAGCAG CTCCAGAAGGAACTCGGCCACCTTACAAGGTGGTGGAAGGATTTAGATGTAGAGAGGAAG TTCCCATTTGCTAGAAACAGGCTTGTGGAGATGTATTTATGGATGTTAGGAGCTTATTTC GAGCCGGAGTACCAAGTTGCTAGAGAAATACTA…
scaffold0046	Pg10950.2	Alternative transcript	TPSb1	741562	744387	F	3590	494	monoterpene synthase-like XP_030462408.1	Syzygium oleosum	GO:0000287magnesium ion binding; GO:0010333 terpene synthase activity; GO:0016829 lyase activity	IPR036965; IPR008930; IPR008949; IPR001906; IPR005630; IPR034741	PF01397; PF03936	Pg10950.2	ATGTATACAGAGCAATTTCAGAGGTTGAAGGAAGAAGTCCAAGGTCTATTCCACGGGGAG ATGAATTGGGTGGCCAAGCTCGAGTTCATTGACGCAGTTCAAAGACTAGGACTAGGATAC CATTTTGAGACAGAGATCAAGAACGCTCTTAGTTCCATCTATGCCAACATTAAAGATGGT CCACTTTCAGATGATCTCTATGCAGCTTCCCTTCGTTTTCGGCTACTTAGACAACATGGA TATGACGTATCGGAAGATGTGCTTCAAAAGTTTATAAACAAGATGGGCACGTTCAAGAAG GATGTGAAGGGGCTTCTCGGTCTTTATGAAGCTTCTTTTTATGGATTAGAAGGTGAAATC ATAGTCGACAAAGCTTGGAACTTTGCTTCTAAG…
scaffold0438	Pg44627.2	Alternative transcript	TPSb1	24945	28395	F	3654	131	beta-bisabolene synthase-like XP_018728506.1	Eucalyptus grandis	GO:0010333 terpene synthase activity; GO:0016829 lyase activity	IPR036965; IPR008930; IPR001906	PF01397	Pg44627.2	ATGACTTTGTTGAAGGAAGAAGTTAAGGGTCTATTCGACAAGGAGATGAACCACGTGGCG AAACTCGAGTTCATTGATGTGGTTCAAAGACTAGGACTGGGATACCATTTCCAAACGGAG ATAAAAGACGCTCTCCGTTCCATCCATAGCAAGACCAAAGATGCTCAGCTTTTCGACGAT CTCTATGCTACTTCCCTTCAATTTCGGCTACTTAGACAACATGGATATGATGTCCCGCAA GATGTGTTTCAAAGGTTCATGAACCAAGCGGGCACATTCATCAAATCACTCAATAAGAAT GTGAAGGGGCTTCTCAATCTTTATGAAGCTTCTTTTTATGGATTGGAAGGTGAAGCCATA ATCGACGAAGCTTGGAACTTTGCTTCTAGCATT…
scaffold0438	Pg44627.3	Alternative transcript	TPSb1	24945	28598	F	3654	270	myrcene synthase, chloroplastic-like isoform X3 XP_010051295.1	Eucalyptus grandis	GO:0000287magnesium ion binding; GO:0010333 terpene synthase activity; GO:0016829 lyase activity	IPR008949; IPR005630; IPR036965	PF03936	Pg44627.3	ATGCCGATCCACTGGAGGCCAAACAGGTTGGAGGCTCGGTGGTTCATGGACATGTACGAG AAACAAAAAGACATGATCCCCTCTTTGCTACAATTTGCTAAATTGGACTTCTATTTAGTG CAGTCAATCCACAGAAAAGAAGTTAGCAATCTAGCAAGATGGTGGGTTGAACTTGGAGCG AACAAGATGAGCTTCTTTAGGGACAGGCTAGTGGAAAATTATTTTTGGAGCTGTATATTT GTTTTCGAACCTCAATATACAGATTTCAGAAAATTGAATGCGAAGATCGGTTGCATGATA ACACTTATCGACGACATTTATGATATATATGGGACGCCGGAAGAGCTTGAACTCTTAACA GATTTCATAGTCAGGTGGGACATCACAGACGTC…
scaffold0438	Pg44627.4	Alternative transcript	TPSb1	24945	28598	F	3654	305	beta-bisabolene synthase-like XP_018728506.1	Eucalyptus grandis	GO:0000287magnesium ion binding; GO:0010333 terpene synthase activity; GO:0016829 lyase activity	IPR036965; IPR008930; IPR008949; IPR001906; IPR005630	PF01397; PF03936	Pg44627.4	ATGGCTCTTCCTTCCCTATTTACAAGCTTCCTTCCGCCCTCAATCGGCCATAAACCCTCT CTCTCATTTTTTAGACACCGTCGCTTCTGCTCCTCCTCCTCAGCCTCCTTCGGCAGCCGA TTTGGGATATGCACTTCGAAGATTCAAGATCAAGAGATCATAAGACGTTCGGCAAATTGG CAACCCAGTGTCTGGGACTATGACTTTGTGCAGTCACTTAGTGTTGATCACACGGATAAA TATGCCGAACAAGTACAAAGGTTGAAGGAAGAAGTTAAGGGTCTATTCGACAAGGAGATG AACCACGTGGCGAAACTCGAGTTCATTGATGTGGTTCAAAGACTAGGACTGGGATACCAT TTCCAAACGGAGATAAAAGACGCTCTCCGTTCC…
scaffold0665	Pg52150.2	Alternative transcript	TPSb1	12532	15792	F	3845	414	linalool synthase BAG82825.1	Backhousia citriodora	GO:0000287magnesium ion binding; GO:0010333 terpene synthase activity; GO:0016829 lyase activity	IPR036965; IPR008930; IPR008949; IPR001906; IPR005630	PF01397; PF03936	Pg52150.2	ATGAACCACGTGGCCAAGCTCGAGTTCATTGATGCAGTTCAAAGACTAGGACTGGGATAC CATTTTCATATGAAGATAAAAGACGCTCTCCATTCCATCCATAGCAAGACCCGAGATGCT CAACTTTCTGATGACCTCTATGCTACTTCCCTTCGATTCCGGCTACTCAGACAACATGGA TACGATGTACCGCAAGATGTGTTTCAAAGGTTTATGAATAGCACGGGCACATTCGTCGAA TCGCTCAATAGGGATGTGAAGGGGCTTCTCAATCTTTATGAAGCTTCCTTTCATGGAATG GAAGGTGAAACCATAGTTGATGAAGCTTGGAACTTTGCTTCTAAGCATTTGAAGGATCTA AACCTTGATGAAGTTCCTACTAATTTAGCGAGT…
scaffold0853	Pg55752.2	Alternative transcript	TPSb1	77242	80869	F	3628	590	linalool synthase BAG82825.1	Backhousia citriodora	GO:0000287magnesium ion binding; GO:0010333 terpene synthase activity; GO:0016829 lyase activity	IPR036965; IPR008930; IPR008949; IPR001906; IPR005630; IPR034741	PF01397; PF03936	Pg55752.2	ATGGCTCTTCCTTCTCTATTTACAAGCTTCCTTCCATCCTCAATCGGCCATAAACCCTCT ATCTTATTCTTTAGACACCATCGCTTCTCCTTCTCCTCAACCTCCATCGGCAACCGATTT GTGATATGCACTTCGAAGATTGAAGATCAAGAGATCGTAAGACGTTCGGCAAATTGGCAA CCTAGCATCTGGGACTATGACTTTGTGCAGTCACTTAATCTTGATCACACGGATAAATAT ACCGAACAAGCACAAAGGTTGAAGGAAGAAGTCAAGGGTCTATTTGATAGGGAGATGAAC CAAGTGACCAAACTCGAGTTCATTGATGTGGTTCAGAGAGTAGGACTAGGATACCATTTC CAAACGGAGATAAAAGACGCTCTCCGTTCCATC…
scaffold0061	Pg13455.2	Alternative transcript	TPSb1	510820	515336	R	4517	620	monoterpene synthase AIK19222.1	Eugenia uniflora	GO:0000287magnesium ion binding; GO:0010333 terpene synthase activity; GO:0016829 lyase activity	IPR036965; IPR008930; IPR008949; IPR001906; IPR005630	PF01397; PF03936	Pg13455.2	ATGGCACTTCGTCTTTGGTTCGCACCTCATCTCATTCCGGAGCTTTCCTCTCGGAGGGCT ACTGGTCGACTCCATTGTTCTGCGAGCACGCAGGTCCCTGATCCTCAGGAAGGACGAAGA TCGGCTAATTACCAGCCATCTGTCTGGACTCACAATTACCTTCAGTCCCTTGTCGCCAAT GAAGGCTGTCGATCTCGTTGCGAGGTTGGGCTACAGAAAGAAAAGGTACAGATGTTGGAA GAAGAAGTCAGAGGTGCCCTCAATGACCAAAATGCCGAACCCCTGACCATATTTTCTCTG GTCGACGACATGGAACGCTTAGGACTGGGAGATCACTTTGAGGAAGACATCTCGAGAGCT CTTCGCAGATGTCTCTCTCCGGGTGCGGTCCAT…
scaffold0876	Pg56076.1	Full length	TPS-b1	19720	25189	F	5470	590	monoterpene synthase-like XP_030462337.1	Syzygium oleosum	GO:0000287magnesium ion binding; GO:0010333 terpene synthase activity; GO:0016829 lyase activity	IPR036965; IPR008930; IPR008949; IPR001906; IPR005630; IPR034741	PF01397; PF03936	Pg56076.1	ATGGCCAAGGGAATTTGGAGCATAAGCTGCATGACTTCAAATACTAAAGAACAATTACTG GTCGATAGGCGTTCGGCAAATTACATGCCAAGTGTTTGGGATTACAATTTTGTGAAGTCA CTCAGTGCTGATTATGCGGAGGAAAGATATGTGGAGAGGGTCCAGAGGATGAAGGAAGAG GTGAAGTGCACATTGGAGAGGGAGAGTAATTTGTTGGCGAAGCTTGAGTTGATTGATGCG ATTCAAAGGCTTGGTTTGCAATACCGTTTTGACAACGAGATCAAAAAGGCACTACGAGTT ATCCAAAACCATTCGAATGATGCTTGGTTTTCTAATGATCTTCACTCGACTGCCCTTCGA TTTAGACTTCTCAGACAACATGGCTACAATGTA…
scaffold0031	Pg07990.1	Full length	TPSb1	727309	729802	R	2494	473	PREDICTED: beta-bisabolene synthase-like XP_010046462.1	Eucalyptus grandis	GO:0000287magnesium ion binding; GO:0010333 terpene synthase activity; GO:0016829 lyase activity	IPR008930; IPR008949; IPR036965; IPR001906; IPR005630; IPR034741	PF01397; PF03936	Pg07990.1	ATGAAGCAAGTGGCCAAGCTCGAGTTCATTGATGCAGTTCAAAGACTAGGACTAGGATAC CATTTCGAGATAGAGATCAAGAACGCTCTCAGCTCCATCAATAACAACACTGAAGAATCT CAGCTTTCGGACGGTCTCTACACCGCTTCCCTGCGATTCCGGCTACTCAGACAACATGGA TACAACGTACCGCAAGATGTTTTCCAAAGGTTTATGAACAAGACCGGCACGTTCAATGAA CCGCTTAATAAGGACGTTAAGGGACTTCTTGCTCTTTATGAAGCTTCTTTTCATGGATTG GAAGGTGAAACCATACTTGATGGAGCGTGGAACTTTGCTTCTAAGCATTTGAAGGATCTA AACCTCGACAAAGTTCCCACTATACTAGCGAAC…
scaffold0046	Pg10950.1	Full length	TPSb1	741562	745151	F	3590	494	monoterpene synthase-like XP_030462408.1	Syzygium oleosum	GO:0000287magnesium ion binding; GO:0010333 terpene synthase activity; GO:0016829 lyase activity	IPR036965; IPR008930; IPR008949; IPR001906; IPR005630	PF01397; PF03936	Pg10950.1	ATGTATACAGAGCAATTTCAGAGGTTGAAGGAAGAAGTCCAAGGTCTATTCCACGGGGAG ATGAATTGGGTGGCCAAGCTCGAGTTCATTGACGCAGTTCAAAGACTAGGACTAGGATAC CATTTTGAGACAGAGATCAAGAACGCTCTTAGTTCCATCTATGCCAACATTAAAGATGGT CCACTTTCAGATGATCTCTATGCAGCTTCCCTTCGTTTTCGGCTACTTAGACAACATGGA TATGACGTATCGGAAGATGTGCTTCAAAAGTTTATAAACAAGATGGGCACGTTCAAGAAG GATGTGAAGGGGCTTCTCGGTCTTTATGAAGCTTCTTTTTATGGATTAGAAGGTGAAATC ATAGTCGACAAAGCTTGGAACTTTGCTTCTAAG…
scaffold0046	Pg10955.1	Full length	TPSb1	783984	789426	F	5443	588	monoterpene synthase-like XP_030462407.1	Syzygium oleosum	GO:0000287magnesium ion binding; GO:0010333 terpene synthase activity; GO:0016829 lyase activity	IPR036965; IPR008930; IPR008949; IPR001906; IPR005630; IPR034741	PF01397; PF03936	Pg10955.1	ATGGGCTTTTATGGCATTGACCCTCCAACGGTGGCCAAGATGCTCTCATTGGAGGTGGTG ACAGGTGGTGAGGCGGTTGTCAGAGGCAACGGCGATTGCACGGTGGCTGGAGGTAATGAT GATCTCATGGTGGTGATGGTCCTTGCGCAACGAATAGGGAAGCAATATGCAGATGGCAAC TTCATCATTGCATCATTAGAAAATAATTCGCCCTCGCTCCTCCTCCTCTTCCCCCTCGGC CGTCTCTTCCGGCGCTCAACTGCGAAATGCGCTTTGAATATTGAAGGTCAAGATATTACG ACACGTTCAGCAAACTGGAAACCCAGCGTTTGGGACTCTGGCTACGTGCAATTGCTCGAT GCTGATTTCGCGGAAGAAGTCCAGGGTCTATTC…
scaffold0433	Pg44441.1	Full length	TPSb1	239505	243083	R	3579	529	beta-bisabolene synthase-like XP_010046462.1	Eucalyptus grandis	GO:0000287magnesium ion binding; GO:0010333 terpene synthase activity; GO:0016829 lyase activity	IPR008930; IPR008949; IPR036965; IPR001906; IPR005630; IPR034741	PF01397; PF03936	Pg44441.1	ATGGCTCTTCCTGCTTTGTCCACAAGCTTCGTCCCCTCCTCGATCACCCATAACCAACAC TCTCGCCTATTCTTTAGATACCCTCGGTGCTCCTCCTCCTCCGCTTCCGCCGGTGTTGCC GCTTCCTCTGATGCCAGATTCGTCACATGTGCTTTGACGAACGAAAATCAAGAGATCGTG AGACGTTCGGCGAATTGGAAACCTAGTGTGTGGGACTATGGGTTTGTACAATCGCTCAGG ATTGATTACAAAGAGGAGGACTATACCGAGCAAGTCCAAAGGTTGAAGGAAGAAGTCAGG GGTCTATTTGGCAAGGAGATGAACCAGGTGGCCAAGCTTGAGTTCATTGACGTGGTTCAA AGGCTAGGGCTAGGATACCATTTTGAGACGGAG…
scaffold0438	Pg44627.1	Full length	TPSb1	24945	28598	F	3654	215	linalool synthase BAG82825.1	Backhousia citriodora	GO:0010333 terpene synthase activity; GO:0016829 lyase activity	IPR036965; IPR008930; IPR001906	PF01397; PF03936	Pg44627.1	ATGGCTCTTCCTTCCCTATTTACAAGCTTCCTTCCGCCCTCAATCGGCCATAAACCCTCT CTCTCATTTTTTAGACACCGTCGCTTCTGCTCCTCCTCCTCAGCCTCCTTCGGCAGCCGA TTTGGGATATGCACTTCGAAGATTCAAGATCAAGAGATCATAAGACGTTCGGCAAATTGG CAACCCAGTGTCTGGGACTATGACTTTGTGCAGTCACTTAGTGTTGATCACACGGATAAA TATGCCGAACAAGTACAAAGGTTGAAGGAAGAAGTTAAGGGTCTATTCGACAAGGAGATG AACCACGTGGCGAAACTCGAGTTCATTGATGTGGTTCAAAGACTAGGACTGGGATACCAT TTCCAAACGGAGATAAAAGACGCTCTCCGTTCC…
scaffold0665	Pg52150.1	Full length	TPSb1	12532	16376	F	3845	436	linalool synthase BAG82825.1	Backhousia citriodora	GO:0000287magnesium ion binding; GO:0010333 terpene synthase activity; GO:0016829 lyase activity	IPR036965; IPR008930; IPR008949; IPR001906; IPR005630	PF01397; PF03936	Pg52150.1	ATGGAGGATAAACGTACCGAACAAGTACAAAGGAAGGAAGAAGTCAAGCATCTATTCGAT AGGGAGATGAACCACGTGGCCAAGCTCGAGTTCATTGATGCAGTTCAAAGACTAGGACTG GGATACCATTTTCATATGAAGATAAAAGACGCTCTCCATTCCATCCATAGCAAGACCCGA GATGCTCAACTTTCTGATGACCTCTATGCTACTTCCCTTCGATTCCGGCTACTCAGACAA CATGGATACGATGTACCGCAAGATGTGTTTCAAAGGTTTATGAATAGCACGGGCACATTC GTCGAATCGCTCAATAGGGATGTGAAGGGGCTTCTCAATCTTTATGAAGCTTCCTTTCAT GGAATGGAAGGTGAAACCATAGTTGATGAAGCT…
scaffold0853	Pg55752.1	Full length	TPSb1	77242	80869	F	3628	620			GO:0000287magnesium ion binding; GO:0010333 terpene synthase activity; GO:0016829 lyase activity	IPR036965; IPR008930; IPR008949; IPR001906; IPR005630; IPR034741	PF01397; PF03936	Pg55752.1	ATGGCTCTTCCTTCTCTATTTACAAGCTTCCTTCCATCCTCAATCGGCCATAAACCCTCT ATCTTATTCTTTAGACACCATCGCTTCTCCTTCTCCTCAACCTCCATCGGCAACCGATTT GTGATATGCACTTCGAAGATTGAAGATCAAGAGATCGTAAGACGTTCGGCAAATTGGCAA CCTAGCATCTGGGACTATGACTTTGTGCAGTCACTTAATCTTGATCACACGGATAAATAT ACCGAACAAGCACAAAGGTTGAAGGAAGAAGTCAAGGGTCTATTTGATAGGGAGATGAAC CAAGTGACCAAACTCGAGTTCATTGATGTGGTTCAGAGAGTAGGACTAGGATACCATTTC CAAACGGAGATAAAAGACGCTCTCCGTTCCATC…
scaffold0876	Pg56075.1	Full length	TPSb1	8446	10897	F	2452	555	beta-bisabolene synthase-like XP_030546374.1	Rhodamnia argentea	GO:0000287magnesium ion binding; GO:0010333 terpene synthase activity; GO:0016829 lyase activity	IPR036965; IPR008930; IPR008949; IPR001906; IPR005630; IPR034741	PF01397; PF03936	Pg56075.1	ATGGCGACGGACGGCTCGAAGAGGCGTTCGGCGAACTTCCGGCCGAGTGCTTGGGATTAC AACCTTGTTCAGTCACTTAGAAGTGAATATGGGGAGAAGGAACACATGGAAAGGGTCACG AAGATGAAGGAAAAAGTGAAGGATCTCATTCGTTGCAAGATGCCTCGGGTGCAGAAGCTC GAGCAGATCGACGCGGTCCAACGGCTAGGATTGGGATATCATTTTGAGGTGGAGATTAAG GACGCACTACAAGCCGTTATAGATGGCACAACCAATACTGCTTGGACTGTTGATAATGAT CTCCACACCACGGCGCTCCGGTTCAGGCTTCTCCGCCAAAATGGCTTCAATGTGGAACAA GGCGTGTTTGAAAGATTCATGACAAAATGTACG…
scaffold0256	Pg34030.1	Full length	TPSb1	174999	177624	R	2626	466	alpha-farnesene synthase-like XP_030528785.1	Rhodamnia argentea	GO:0000287magnesium ion binding; GO:0010333 terpene synthase activity; GO:0016829 lyase activity	IPR008930; IPR008949; IPR036965; IPR001906; IPR005630; IPR034741	PF01397; PF03936	Pg34030.1	ATGGGTTTGTCCAACCTTTTTGGCAATGAGATGAAAGAAGCTCTTGAAACAGTTGCATCC ACCAACTATTTTACCATGGAATATCATGTCTACGCCAGTGCACTTCGGTTTAGACTACTT CGACAGCATGGTTATGTCGTTTCACAAGATGCATTGGGGAGCTTCAAAGAAGGAAGCAAC ACATTAAACCGAAGCAATTGCGAAGATATTGAAGCTATGATAGAGCTTTTTGAGGCATCG CATCTCGCTTTGGAAGGCGAAAACATATTGGATGAAGCGAAGGCTTTCTCAACTGGGATT CTCCGCGAAAGAGTCTCCGGCTTGGACGGTCCGCTCTCCAAACGTGCTGTCCATGCTTTG GCGCTTCCAATGCACTGGAGGGTCCAGTGGTTT…
scaffold0256	Pg34032.1	Full length	TPSb1	210151	212796	R	2646	425	alpha-farnesene synthase-like XP_030440567.1	Syzygium oleosum	GO:0000287magnesium ion binding; GO:0010333 terpene synthase activity; GO:0016829 lyase activity	IPR036965; IPR008930; IPR008949; IPR001906; IPR005630; IPR034741	PF01397; PF03936	Pg34032.1	ATGGCCATGAGCTTCAAAGATGGAAGGAACACGTCGAACGGAAGCAACTGTGAAGATGTT GAAGCCATGATAGAGCTCCTTGAGGGATCACATCTGGCTTTGGAAGGCGAAAACATTTTG GATGAGGCGAAAGCCTTCTCAAGTGGGATTCTCCGCGAGAGAGTCTCCAGTTTGCACGGT CAGCTCTCCAAACGCGCCATCCACGCTTTGGAGCTTCCGATGCACTGGAGGTGGTTCGAC ATCAAATGGCAAATCGACTTATACGAGCAACAGGAGGACAAGCAAAGTAATCTGCTGGAG CTTGCCAAGCTCAATTTTAATACGGTCCAAGCCGCATACCAGAGAGATCTTATAGAGATA TCTAGGTGGTGGAGGGATCTGGGACTTATGGAA…
scaffold0256	Pg34033.1	Full length	TPSb1	217059	221591	R	4533	523	alpha-farnesene synthase-like XP_030528882.1	Rhodamnia argentea	GO:0000287magnesium ion binding; GO:0010333 terpene synthase activity; GO:0016829 lyase activity	IPR036965; IPR008930; IPR008949; IPR001906; IPR005630; IPR034741	PF01397; PF03936	Pg34033.1	ATGGGAGAGAGGAACTTAACATTTGTGGAAGAAGGAAATAAAGAACAGGTGGAACGGCTC GTGAAGGATGTAAAGCCAATATTCGCGGAAGTAGATGATTCACTTGCCAAGTTAGAGTTG ATCGACATCATGACAAAAATGGGGTTGTCCAACCTTTTTGAGGATGAGATGAAGGAAGCT CTTGAAACAGTTGCATCCATCGACAATTTCACCATGGAAGGTCATGTCTATGCTAGTGCG CTTCGATTTAGACTACTTCGACAGCATGGTTACGTCGTTTCCCAAGATGAGCTGAGTAGC TTCAAAGAAGGAAGCAACACATTCGACCGAAGCAATCGCAAGGATATTGAAGCTATGATC CAGCTCCTTGAGGCATCACACCTCGCTTTGGAA…
scaffold0795	Pg54796.1	Full length	TPSb1	65273	69848	R	4576	645	alpha-farnesene synthase-like XP_030528882.1	Rhodamnia argentea	GO:0000287magnesium ion binding; GO:0010333 terpene synthase activity; GO:0016829 lyase activity	IPR036965; IPR008930; IPR008949; IPR001906; IPR005630; IPR034741	PF01397; PF03936	Pg54796.1	ATGCGAGGATTGTTAAATCGAAGCCCCAACAACACTTACACTCACATTGCCTATATAAAT CGAAGCATTGTCCTCAACAACACTCACCCTCATTCCATCATCGTACTTGTTCAAATTCTT GATCTCACCGATCTTCTTAACTTTCACTCACTCATCATGGATTACCTTGTTGGGTGGTCT TATATGTCTCTCGCTCCAAAAGTTAGTCCAATAGTTAAGGTTTTGTCTCGCACTTATAAA TTGACCACCAGCTCTTTTTACAATCGATGTGGGATAACTCCAACCAATGAAACAGAACAA CTTCGGTTCCAACCTTGCCTAGCGAATTCACCGCAAGTCGAAGAGAAGATGCATCAAAGA AGATCCGCCAATTACAAGCCTAACCTTTGGAAT…
scaffold0061	Pg13454.1	Full length	TPSb1	495866	498233	R	2368	415	putative monoterpene synthase AAP40638.1	Melaleuca alternifolia	GO:0000287magnesium ion binding; GO:0010333 terpene synthase activity; GO:0016829 lyase activity	IPR036965; IPR008930; IPR008949; IPR001906; IPR005630	PF01397; PF03936	Pg13454.1	ATGGAACGCTTAGGACTGGGAGATCACTTTGAGGAAGACATCTTGAGAGCTCTTCGCAGA TGTCTCTCTCCGGGTGCGGTCCATAAGAGCATAGACAAGTCGCTGCACGGTGCAGCTCTC AGCTTTCGGATTCTTAGACAGCATGGCTTTGAAGTTTCTCAAGATGTTTTCAAGATGTTC ATGGACGGAAGCGGCAGTTTTATGAAGACCCTTGGTGGCGATGTCCAAGGTATGCTCAGC CTATACGAAGCCTCCCATCTGGCCTTCGAGGGAGAAGACATCTTGCAGAAGGCTAGAACA TTCGCCATTGAGCATCTCCAAAGCCTTAATCCCGGCGTTAGCAAAGATCTTCAAGACCAA GTGAAACATGAATTGGAACTGCCTCTGCACCGT…
scaffold0061	Pg13455.1	Full length	TPSb1	510820	515336	R	4517	581	monoterpene synthase AIK19222.1	Eugenia uniflora	GO:0000287magnesium ion binding; GO:0010333 terpene synthase activity; GO:0016829 lyase activity	IPR036965; IPR008930; IPR008949; IPR001906; IPR005630; IPR034741	PF01397; PF03936	Pg13455.1	ATGGCACTTCGTCTTTGGTTCGCACCTCATCTCATTCCGGAGCTTTCCTCTCGGAGGGCT ACTGGTCGACTCCATTGTTCTGCGAGCACGCAGGTCCCTGATCCTCAGGAAGGACGAAGA TCGGCTAATTACCAGCCATCTGTCTGGACTCACAATTACCTTCAGTCCCTTGTCGCCAAT GAAGGCTGTCGATCTCGTTGCGAGGTTGGGCTACAGAAAGAAAAGGTACAGATGTTGGAA GAAGAAGTCAGAGGTGCCCTCAATGACCAAAATGCCGAACCCCTGACCATATTTTCTCTG GTCGACGACATGGAACGCTTAGGACTGGGAGATCACTTTGAGGAAGACATCTCGAGAGCT CTTCGCAGATGTCTCTCTCCGGGTGCGGTCCAT…
scaffold0046	Pg10989.1	Partial	TPSb1*	963188	963771	F	584	142	beta-bisabolene synthase-like XP_018728516.1	Eucalyptus grandis	GO:0010333 terpene synthase activity; GO:0016829 lyase activity	IPR036965; IPR008930; IPR008949; IPR001906	PF01397	Pg10989.1	ATGCTCAGATGTGTTCGAAAGGTTTATGGTATGTTCAATGACTCGCTCAATAAGGATGTT GTGAAAGGGCTTCTTGGTCTTTATGAAGCTTCTTTACATGGATTGGAAGGTGAAACCATA CTTGATGAAGTTAGGAACTTTGCTTCTAAGCATTTGAATGATCTAAACCTAGACGAACTT CCTACTAAATTAGCAAACCTCATGAGTCATGCATTAGATATGCCGATCCACTGGGGGCCA AATGGGTTGGAGTCTCGGTGGTTCATGGACATGTACGAGAAAGAGGAAGACATTATCCCA ATTTTGCTACGATGGGCTAAATTATACTTCGAGGTATATTTAGCACTATATAGGATACAA ATTAAACATGTTGGTACTCATTTAGATCAACTT…
scaffold0247	Pg33403.1	Partial	TPSb1*	382863	384762	R	1900	311	beta-bisabolene synthase-like XP_030546374.1	Rhodamnia argentea	GO:0010333 terpene synthase activity; GO:0016829 lyase activity	IPR036965; IPR008930; IPR001906; IPR008949	PF01397	Pg33403.1	ATGGAAAGGGTCACGAAGATGAAGGAAGAAGTGAAGGATCTTATTCGTAGTGAAATGCCT CGGGTGGAGAAGCTCGAGCAGATCGACGCGGTCCAACGGCTAGGACTGGGATATCTCTTT GAGGTGGAGATTAAGGACGCACTACAAGCCGTTATAAATGGCACAACCAATACTGCTTGG ACTTTTGACGATAATCTCCACACCACGGCACTCCAGTTCAGGCTTCTCCGCCAAAACGGC TTCAATGTGGAGCAAGGCGTGTTTGAAAGATTCATGACAAAAGGTACAAGCAGTTTCAAA GAATCGCTGAGGGAAGATGTTGAGGGTTTATTGAGCCTGTATGAAGCATCCTTCTATGGC TTCAAAGGTGAAGCCATCATGGATGAAGCCAGG…
scaffold1217	Pg59292.1	Partial	TPSb1*	23277	28331	R	5055	175	beta-bisabolene synthase-like XP_030539707.1	Rhodamnia argentea	GO:0000287magnesium ion binding; GO:0010333 terpene synthase activity; GO:0016829 lyase activity	IPR008949; IPR005630	PF03936	Pg59292.1	ATGGATGAGAGAAGGCGACCACACCTTCCGAGGGAGGCTGATCGAACGGCAAAAGGTGCC GCAATCGCCTGGAGACCAAACGGGGCCGTTAGGTGGGTCGATGAATGCCGAGCATACATG AAGGAGGTCCATTGGTACGAGAAGGGCATTAAACCGACGCTAAAGGAGTACATGGAGAGT GCGCCGGATTCAACCGCGGGACTGATTATGCTGTTGGCTAGTTACTTCCTAACCACAAAT AAATTGATGGAAGAGGGACTGGATTACGTATCGAAAATCCCAAGTGCCATGCATTGTTCA TCCAAAATCCTTCGACTCAACAATGATCTCAGTACATCATCGTATGAATTGGGACGAGGA GACAACTTCAAGGCGCTAGAATGCTTGATGAAT…
scaffold0247	Pg33406.1	Partial	TPSb1*	406910	408701	R	1792	127	alpha-farnesene synthase-like XP_030528882.1	Rhodamnia argentea	GO:0000287magnesium ion binding; GO:0010333 terpene synthase activity; GO:0016829 lyase activity	IPR008949;IPR005630	PF03936	Pg33406.1	ATGCTGGTGATCAACGATGTCTACGACCTTTATGGCTCGTTGGAGGAATTAGAATGCTTA ACCAGCGCCATTACCAGGTGGGACTCGGAGCCTATTCAACAGCTCCCCGAGTGCATGAAG GCTGAAATAGATAGAGGAGATGCTCTGTCATCAGTGGTGTGTTACATGCGAGAAGCTAAC GTATCAGAAGATGTCGCTCAGGAGCACATCAAGGGATTGATAAACAAAGCATGGAAAAGC ATTAATGGTCATTGCTTCGGCAATGAAGTGACGCCGTTTCTTCACTTTTATATCGATGTC ACCGTGAATGCGGCTCGAGCTGCACATATGCTATACCAGCACGGAGATGGGTTCGGTGCC CATGATTGCGACATTCGACGGTAG
scaffold0028	Pg07405.1	Partial	TPSb1*	1214618	1217065	R	2448	164	Alpha-farnesene synthase XP_030442058.1	Glycine soja	GO:0000287magnesium ion binding; GO:0010333 terpene synthase activity; GO:0016829 lyase activity	IPR008949;IPR005630	PF03936	Pg07405.1	ATGGCTGCCCCGCTCACCGGTGAGCGGGACGAACCACAGTTCGGCTCTCTCCGAACGTCT CTCACCAAAGTCATCATCTTGATACTGGTCATCAACGATGTCTACGACCTTTATGGTTCG ATGGAGGAGCTAGAATGCTTCACTGACGCCATCAACGGATGGGACTCGGAGCAGATTCAA CAGCTTCCCATGAGCATCAAGGTCTGTTTGTGGGCGCTTCACGATGTTAACCACGAGATT GTTTATGATATCAGCATGCAATCGGATGTAGCAGATTTGCTAGAGAGAAACAAGGATCTG ATTTACAATGCGTTCATGATAATTCAACTTTGCAACGACCTAGGAACCTCAACGGCTGAA AGAGACAAAGGAGATGCTCCCTCACCAGTGGTA…
scaffold0256	Pg34028.1	Partial	TPSb1*	143693	145474	R	1782	378	alpha-farnesene synthase-like XP_030528883.1	Rhodamnia argentea	GO:0000287magnesium ion binding; GO:0010333 terpene synthase activity; GO:0016829 lyase activity	IPR008949; IPR005630; IPR034741; IPR036965	PF03936	Pg34028.1	ATGTCGAGCATCGCTATCTCCGGTTTGGACGGTTGGCTCTTGAAACGTGCCGTCCACGCA TTGGAGCTTCCGACGCACTGGAGGGTTCAGTGGTTCGACATCAAATGGCAAATCGACTTG TACGGGCAACAGGAGGACAAGCAAAGTAGTCTGCTGGAGCTTGCCAAGCTCAATTTCAAC GCGGTCCAGGCCACACACCAAAGAGATCTGAGAGAGATATCCAGGTGGTGGAGGGATCTG GGACTTATCGAACACGTGGACTTCACGAGGGATCGGCTGGTCGAAAGTTTCTTGTGCGCC CTCGGACTCTCTCAGGAACCACGGCTCAGCTCTCTCCGGAAATCTCTCACCAAGGTCATC ATCTTGATATTGGTGATCGACGATGTCTACGAC…
scaffold0795	Pg54798.1	Partial	TPSb1*	91631	92834	R	1204	147	alpha-farnesene synthase-like XP_030442058.1	Syzygium oleosum	GO:0000287magnesium ion binding; GO:0010333 terpene synthase activity; GO:0016829 lyase activity	IPR008949; IPR005630	PF03936	Pg54798.1	ATGTGCCATTTGCGCCTTGGAGCTTTCGATGCACTAGAGGGTCCAGTGGTTCGACCTCAA ATGGTAATCGATTTATATGAGCAAAAGGAGGACAAGCAAACTGATCAGCCGGAGCTTGCC AAGCTCAATTTCAACGCGGTCCAAGCCGCACACCAGAGAGATCTTATAGACATATCCACG TGGGACTCGGAGCAGATTCAACAGCTTCCCAAGTGCATGGAGTGCGACGATTTTTGCAAA AAATTACTTACTGAAGCAAAGTGGGACTATTTGGGCTACACCCCACCTTTGGAAGAGTAC TTGAGCGATGCTTGGACATCGTCTTCAGGAGCACTGCTCTCATCTCATGCTTATTTCTTT GGGGGACATATGAAATTAGAGGATGTTGCAGAT…
scaffold0377	Pg41789.1	Full length	TPSc	266877	271321	R	4445	638	(-)-kolavenyl diphosphate synthase TPS28, chloroplastic XP_030460394.1	Syzygium oleosum	GO:0000287magnesium ion binding; GO:0010333 terpene synthase activity; GO:0016829 lyase activity	IPR036965; IPR008930; IPR008949; IPR001906; IPR005630	PF01397; PF03936	Pg41789.1	ATGTCCTCCCATCGCTTCCTCCCTCTCTCCGCTCCCTCTCCTCCCGCAGCATGCCGCTCT CCCTCCGATGTCGCTCGATGCTTCACCGCCAGGCTTCCCAGTCTTCCGGGTGTTTGGCCT CCCAGGGATGACGACAAGCGACTTCGCTTCGATATCCGCCCTAGATGCAGCGCCATATCC AAACGTCTCACCGAAGAATATGCCGTGCTGCAAAATGGTGTGCCAATTATCAAGTGGCAA GAGATTGTGGAAGATGACTTGGGACTTGAAGGCGTTAAGGTTGCTTATCCATCGAGTGGG ATTGAGGAACGTGTCGAAGCAATTAAGTCGATGCTGTGGTCGATGGGCGACGGGGAGATA AGCGTATCGCCCTACGACACGGCTTGGGTTGCT…
scaffold0010	Pg03078.2	Alternative transcript	TPSe/f	809859	818308	R	8450	711	ent-kaur-16-ene synthase, chloroplastic isoform X4 XP_030526539.1	Rhodamnia argentea	GO:0000287magnesium ion binding; GO:0010333 terpene synthase activity; GO:0016829 lyase activity	IPR036965; IPR008930; IPR008949; IPR001906; IPR005630	PF01397; PF03936	Pg03078.2	ATGGACTTTGGAATAAAATCAGCTAAACAATCATCATCATGTGTTGCCATTGTGTTGGCC GAAGGAAGTAGAGAACGAATAAGTGATATGTTTAACAAGGTTGAACTCTCTCTTTCTTCA TATGACACTGCTTGGGTGGCTATGGTACCTTCACCTTGTTCTCCACAAAACCCCCATTTC CCTAAATCTTTGAGTTGGTTGATGAATAATCAATCATTTGATGGTTCTTGGGGTCTCCCT GATCGGCATCCATTATTAATCAAGGATGCTTTGTTATCGACTTTAGCATGCGTCCTTGCA CTTAAGCTATGGGGAGTTGGTGAAAGACAGATAACCAAAGGCCTTGAATACATCGCTTCG AATTCTGCTTCTGTAACCGATGACAGGCAACAT…
scaffold0010	Pg03078.1	Full length	TPSe/f	809859	818308	R	8450	763	ent-kaur-16-ene synthase, chloroplastic isoform X4 XP_030526539.1	Rhodamnia argentea	GO:0000287magnesium ion binding; GO:0010333 terpene synthase activity; GO:0016829 lyase activity	IPR036965; IPR008930; IPR008949; IPR001906; IPR005630	PF01397; PF03936	Pg03078.1	ATGGACTTTGGAATAAAATCAGCTAAACAATCATCATCATGTGTTGCCATTGTGTTGGCC GAAGGAAGTAGAGAACGAATAAGTGATATGTTTAACAAGGTTGAACTCTCTCTTTCTTCA TATGACACTGCTTGGGTGGCTATGGTACCTTCACCTTGTTCTCCACAAAACCCCCATTTC CCTAAATCTTTGAGTTGGTTGATGAATAATCAATCATTTGATGGTTCTTGGGGTCTCCCT GATCGGCATCCATTATTAATCAAGGATGCTTTGTTATCGACTTTAGCATGCGTCCTTGCA CTTAAGCTATGGGGAGTTGGTGAAAGACAGATAACCAAAGGCCTTGAATACATCGCTTCG AATTCTGCTTCTGTAACCGATGACAGGCAACAT…
scaffold0418	Pg43761.1	Partial	TPSe/f*	251733	253092	F	1360	179	S-linalool synthase-like XP_030528748.1	Rhodamnia argentea	GO:0000287magnesium ion binding; GO:0010333 terpene synthase activity; GO:0016829 lyase activity	IPR008949; IPR005630	PF03936	Pg43761.1	ATGGCCATCACTCGGTTGCTCAATGACATCCAAAGCTACAGGAAAGAAGAAAAGGAAGGG AAATTGAACTTTGTTCTACTCTACCTAAAGGAAAACCCCGAAGCCAACATTGAGGACTCC ATCAAATTCGCCCAATTGCTGATCAACCAGATGGAGAAAGAGTTCCTCCAACACGTCCTC AACGAGCACTCCGACTTGCCGGAACCGAGCAGGCGGCTGCATCTCGGGTGCTTGAAAGTG TTCCGCATGTTCTTCAACTCCTCCAACCACTATGACTCGGACACGGACATGCTACATGAC ATCAACAAAGCACTCGTCATCCCGCCGCTGATCCCCAAATTGAAGCCCCTTAGGCCTTTG CCCCAGCTACCGGGACCAAAGCCTCCTGTGTTT…
scaffold0418	Pg43762.1	Partial	TPSe/f*	253639	254267	F	629	175	S-linalool synthase-like XP_030528950.1	Rhodamnia argentea	GO:0000287magnesium ion binding; GO:0010333 terpene synthase activity; GO:0016829 lyase activity	IPR008949;IPR005630	PF03936	Pg43762.1	ATGGATGAGTTCAGGTGGTCGGAAACAACCGGACTTAGCAAGATGGGCTTCGGTCGAGAG AAGACGACATACGCTTATTTTGCTGTCGCCACTTGCGTTACCCTGCCTTGCAATTCCAAC GTCCGAGTGCTGGTTGCCAAGAGCGCAATCGTAATAACTGTGGCCGATGACTTTTTCGAC ATGGAAGGTTCATTAGAGGATCTGGAAAAGCTTACCGATGCGGTTCGAAGGTGGGACAGT GAAGGATTGAGCGGGCACGCCGAGACCATATTCGAAGCCCTCGACGATCTCGTCGCCAAC TTCCGAGTTAAATGCTTCCAACAATCGGGGAAGGACATCAAGGAAAACCTTCGACAAATA GTACGTCTTATGTTCCTACGTTATACTTCTCTT…
scaffold0444	Pg44878.1	Partial	TPSe/f*	26011	27410	F	1400	153	S-linalool synthase-like XP_030528950.1	Rhodamnia argentea	GO:0000287magnesium ion binding; GO:0010333 terpene synthase activity; GO:0016829 lyase activity	IPR008949; IPR005630	PF03936	Pg44878.1	ATGGAGGCGAAGTGGAGCAGAAGCGGAGGCGCGCCACCGACGCACGAGTACCTCGACGTG GGCATGACGTCCATCGCAGCACACACCTTAGTCCTTCCCTCTTCGTGCCTCGCCATCCCG GTGACTGCGTCGCACCAGCTGTGGTCCGACCCCTACCATCCCATCACCAAATTGCTCATG GTCATTACTCGGTTGCTCAATGACATCCAAAGCTACCGGAAAGAAGAAAAGGAAGGGAAA TTGAACTTTGTGCTACTCTACCTAAAGGAAAACCCCGAAGCCAACATTGAGGACTCCATC AAATTCGTGCAATTGCTGATCAACCAGATGAAGAAAGAGTTCCTCCAAGAAGTCCTCAAT GAGCACTCCGACTTGCTGGAATCGAGCAGGCGG…
scaffold0444	Pg44879.1	Partial	TPSe/f*	27678	27983	F	306	101	S-linalool synthase-like XP_030528950.1	Rhodamnia argentea	GO:0000287magnesium ion binding; GO:0010333 terpene synthase activity; GO:0016829 lyase activity	IPR008949; IPR005630	PF03936	Pg44879.1	ATGGATGAGTTCAGGTGGTCGGAAACAACCGGACTTAGCAAGATGGGGTTCGGTCGAGAG AAGACGATGTACGCTTATTTTGCTGTCGCCACCAGCATTTCTCTGCCTTGCAATTCCGAC GTTCGAGTGATGGTTGCCAAGAGCGCGATTGTAATAACTGTAGCCGATGACTTTTTCGAC ATGGAAGGTTCATTAGAGGATCTGGAAAAGCTTACCGATGCGGTTCAAAGGTATGCTTAT CGTATGCCTATCGTCGCCGACCGCTTTTTGGCCGACGTCACAGGCCATTCGATTAGTTAC CCTTAA
scaffold0444	Pg44880.1	Partial	TPSe/f*	28135	29576	F	1442	157	S-linalool synthase-like XP_030445271.1	Syzygium oleosum	GO:0010333 terpene synthase activity; GO:0016829 lyase activity	IPR036965; IPR008930; IPR001906	PF01397	Pg44880.1	ATGGGTCTTCCATCTCTATATGTCGTGGATGAAGATCTTGCAAAACTCTCCATGGTTCAT CAACTGACGAGAATGGGGTTGACCGAGTACTTTGACCGGGAGAAGGATGAAATTTTGGCA CAAATCTATCGGAACTACAACCGTGAAAAACCAGTCTCGAAATCAATTCATTTGATCGCC GCCGAGCTATACAAAGATTGCTTGGAATTCTGGCTTTTACGCATGCATGCAAGCATTTGT TGGTTTCTAGATCGTGAAGAAGTCCGAGATTGCATCGAGAAGCATTATGAACACTTCTCG AGCGTGCTCCTCAACGTTTATAGAGCCAGCAATCTTATGCTGCCGGACGAACGTCAGCTC GAGGAAGCAAGAGCTTTCTCGAAGAAATTTCTC…
scaffold0444	Pg44883.1	Partial	TPSe/f*	56183	57578	F	1396	150	S-linalool synthase-like XP_030528950.1	Rhodamnia argentea	GO:0000287magnesium ion binding; GO:0010333 terpene synthase activity; GO:0016829 lyase activity	IPR008949; IPR005630	PF03936	Pg44883.1	ATGGAGGCGAAGTGGAGCAGAAGCGGAGGCGCGCCACCGACGCACGAGTACCTCGACGTG GGCATGACGTCCATCGCAGCACACACCTTAGTCCTTCCCTCTTCGTGCCTCGCCATCCCG GTGACTGCGTCGCACCAGCTGTGGTCCGACCCCTACCATCCCATCACCAAATTGCTCATG GTCATTACTCGGTTGCTCAATGACATCCAAAGCTACCGGAAAGAAGAAAAGGAAGGGAAA TTGAACTTTGTGCTACTCTACCTAAAGGAAACCCCCGAGGCCAACATTGAGGACTCCATC AAATTCGTGCAATTGCTGATCAACCAGATGAAGGAAGAGTTCCTCCAACACGTCCTCAAC GAGCACTCCGACTTGCCGGAACCGAGCAGGCAG…
scaffold0444	Pg44884.1	Partial	TPSe/f*	57847	58152	F	306	101	S-linalool synthase-like XP_030528950.1	Rhodamnia argentea	GO:0000287magnesium ion binding; GO:0010333 terpene synthase activity; GO:0016829 lyase activity	IPR008949; IPR005630	PF03936	Pg44884.1	ATGGATGAGTTCAGGTGGTCGGAAACAACCGGACTTAGCAAGATGGGGTTCGGTCGAGAG AAGACGATGTACGCTTATTTTGCTGTCGCCACCAGCATTTCTCTGCCTTGCAATTCCGAC GTTCGAGTGATGGTTGCCAAGAGCGCGATTGTAATAACTGTAGCCGATGACTTTTTCGAC ATGGAAGGTTCATTAGAGGATCTGGAAAAGCTTACCGATGCGGTTCAAAGGTATGCTTAT CGTATGCCTATCGTCGCCGACCGCTTTTTGGCCGACGTCACAGGCCATTCGATTAGTTAC CCTTAA
scaffold0444	Pg44885.1	Partial	TPSe/f*	58686	59403	F	718	140	S-linalool synthase-like XP_030445271.1	Syzygium oleosum	GO:0010333 terpene synthase activity; GO:0016829 lyase activity	IPR036965; IPR008930; IPR001906	PF01397	Pg44885.1	ATGGTTCATCAACTGACGAGATTGGGGTTGACCGAGTACTTTGACCGGGAGAAGGATGAA ATTTTGGCACAAATCTATCGGAACTACAAGCATGAAAAACCGGCCGCGAAATCAATTCAT TTGATCGCCGCCGAGCTATACAAAGATTGCTTGGAATTCTGGCTTTTACGCATGCATGGT TATGGTGTATCGCCATCAAGCCTTTGTTGGTTTCTAGATCATGAAGAAGTCCGAGATCCC ATCGAAAGCATTATGAACACTTCTCGAGCGTGCTCCTCAACGTCTATAGAGCCAGCAATC TTATGCTGCCGGGCGAACGTCAGCTCGAGGAAGCAAGAGCTTTCTCAAAGAAGTTTCTCC AGAAAATTGCGTCCGGAGGAACGAGAGATGGAA…
scaffold0084	Pg16967.1	Full length	TPSg	710911	715194	R	4284	450	(3S,6E)-nerolidol synthase 1-like XP_030519147.1	Rhodamnia argentea	GO:0000287magnesium ion binding; GO:0010333 terpene synthase activity; GO:0016829 lyase activity	IPR036965; IPR008930; IPR008949; IPR001906; IPR005630	PF01397; PF03936	Pg16967.1	ATGGGCCATCTAAAGCACATCAACCTCCTATCAAGACACCTTTGTTTTTCCCTTCTTCTG CTTTGGCTAAATCACCATGTCCTATTCTTCACAGTCTTCACTCCTTTCTTCTCTCCCTGT GCTAGTATTTCTGTGAAAGGTTCGACCAACGACTCTAGCTTCATAAGGCCTCCACCTAAC CAAACGCAACCATCGAGTATTGACAAAGAGGAAACTCATATGGATGATTTGAGGATCAAG CACGAAGAAAAAGTTGAGAGACTTATAGATTTTCTGAATGAAGTGGTGAATGAGCCGATA AAAAGTTTGATCATTATCAACACAATTCAGCAGCTAGGAGTCGAATCCCTATTTCGAGAA CAAATTAAAGCCATTCTACAGTGGCAATACACA…
scaffold0084	Pg16969.1	Full length	TPSg	739637	742145	R	2509	342	(3S,6E)-nerolidol synthase 1-like XP_030519147.1	Rhodamnia argentea	GO:0000287magnesium ion binding; GO:0010333 terpene synthase activity; GO:0016829 lyase activity	IPR036965; IPR008930; IPR008949; IPR001906; IPR005630	PF01397; PF03936	Pg16969.1	ATGATGTCTATGAGATCGCTCTCCATTTTCGACTTCTTCGGCAAGAGGGTTATCATGTGC TTGCAGACTCGTTGTGCTTTTTATGCAGATGTGTTCGAACGCTTCAAGGATAAGATAAAT GGTTTCGTTGAGGGGAACATCAAGAGTATGATGGAATTATATGAAGCATCACAGATGAGC ATGGAAGGAGAAGATATACTTGATGAAGCCGAAGACTTTGGCGGCAAGTTCCTCAACGCA TTGCCGATGTGCGATCTTGATCATGAGCGGGCAAGAACGATAGAAAGTATGTTGCGATGT CCATATCGCAAGAGCTTCAGAAGATCGTTAGAACCTCGAACATTTGTAAACGATATGGTT GGCGCGAACTCATGGATGGAAGACTTGCTAGAA…
scaffold0084	Pg16970.1	Full length	TPSg	745200	748941	F	3742	589	(3S,6E)-nerolidol synthase 1-like XP_030513235.1	Rhodamnia argentea	GO:0000287magnesium ion binding; GO:0010333 terpene synthase activity; GO:0016829 lyase activity	IPR036965; IPR008930; IPR008949; IPR001906; IPR005630; IPR034741	PF01397; PF03936	Pg16970.1	ATGGCCTTGCCAATAGCAACCTTTGCTTTCTTTCAAGGTCCATTCGCTTCAAATGCAGAT TCTCAAACAGACAAAATTAAGCGTCTGCAAGGTGCAAATTCTCTCTCCTCAACAAACAAC AAATGGAGTATCTCCTCACATCAGACCTTGGTTTCTACTCCTTTTAAGGAATATATTCGC CCAACCGGAAAGCGAAACTATGCCGTTGAGGATGATATTCGAGGGCGGCATGAGAGGAGG TTACAAGAAGTGAAGCAACTATTCAAACAAGTAACAGGAGATTCACTCGAAAGTTTGGTA ATGGTGGATGCTCTCCAACGTCTTGCCATCGACTACCATTTCGAGGATGAGATCGAGGCG CTCTTGCAAAGGCATTTCTTAATCTCCACCTCT…
scaffold0084	Pg16979.1	Full length	TPSg	804778	809179	R	4402	548	PREDICTED: (3S,6E)-nerolidol synthase 1 XP_010057691.1	Eucalyptus grandis	GO:0000287magnesium ion binding; GO:0010333 terpene synthase activity; GO:0016829 lyase activity	IPR036965; IPR008930; IPR008949; IPR001906; IPR005630; IPR034741	PF01397; PF03936	Pg16979.1	ATGACTAGTATTTCGGCGAAAAGTTTGACTAACGATTCCAGTTTCATAATGTCTCAACCT AACCAGACGCAACCTTTGAGCATTGGCAGAGAGCAAACTCATCAGGATGATTTGAGGATC AAACATGAAGAAAAAGTTAAGAGACTTATAGATTTTCTGAATGAAAGGGTGAATGAACCT GTAGAAAGTTTGATCATTGTCGACACAATTCAGCGACTAAGAGTCAACTCCCTATTTCGA GAACAGATTAACGCCATTCTACAGTGGCAATACACACATTTTACCTCTCTGAATCACGGC AAAGATGATGTCTATGAGATTGCTCTCCGTTTTCGACTTCTTCGGCAAGAGGGTTATCAT GTGCCTACAGATGTGTTCGAACGCTTCAAGGAT…
scaffold0084	Pg16987.1	Full length	TPSg	873665	877424	F	3760	408	(3S,6E)-nerolidol synthase 1-like XP_030513235.1	Rhodamnia argentea	GO:0000287magnesium ion binding; GO:0010333 terpene synthase activity; GO:0016829 lyase activity	IPR036965; IPR008930; IPR008949; IPR001906; IPR005630	PF01397; PF03936	Pg16987.1	ATGGCCTTGTCAAGCGCAACCTTTGCTTTCTTAGGAGGTCCATTCGCTTCAAATGGAACT TCTCAAACAGACAAGATTAAGCATCTACAAGATGCAAATTCTATCTCCTCAACAAACAAC AAATGGAGTATTTCCTCACATAAGACCTTGGTTTCTAATCCTTTTAAGGACTATATTCAC CCAACCGGAAAGCCGAACTTTGCCGTTGAGGATGATATTCGAGGGCGGCACGAGAGGAAG TTAGAAGAAATGAAGCAACTATTCAAGCATGTAAGAGGAGATTCGCTCGAAAGTTTGGCA GTGGTGGATGCTCTACAACGTCTTGCCATTGACTACCATTTCGAGGATGAGATCGAGGCG TTCTTGCAAAGGCATTTCTTGATCTCCACCTCT…
scaffold0084	Pg16967.2	Alternative transcript	TPSg*	710951	715194	R	4284	136	(3S,6E)-nerolidol synthase 1 XP_010059433.2	Eucalyptus grandis	GO:0000287magnesium ion binding; GO:0010333 terpene synthase activity; GO:0016829 lyase activity	IPR008949;IPR005630	PF03936	Pg16967.2	ATGGGGGACCACATTGCCAACCAAACTATGGAATCAAAGAACGAAGAGGTGCTGCTGCCG AATACAGTATTCTTAGTTGCGAAGATTCTTCGCCTTTGGGATGACCTCGGATGTGCACAG GATGAGAATCAAAATGGCTACGACGGGTCGTACGTGGAGTGCTATCTGCGGGAAAATCAT GGCTCTTCGCATCAAAGGGCGAGAGATCACGTGATGGAGTTGATATCGAAATCGTGGAAG CTGCTCAACGAAGAATGCCTCTCTCCATGTGCGATGTCTGCGCCTTTCCGCGAAGCCTGC GTGAATGCTGCTAAAATGGTTTCACTGATGTACAACTACCAAGACAAACATGGTCTTGGA CTCCTACAAGAACATCTGAAGTCGTTGACCTGT…
scaffold0084	Pg16954.1	Partial	TPSg*	651458	656308	R	4851	188	(3S,6E)-nerolidol synthase 1-like XP_030519147.1	Rhodamnia argentea	GO:0010333 terpene synthase activity; GO:0016829 lyase activity	IPR036965; IPR008930; IPR001906	PF01397	Pg16954.1	ATGTCAGTCAAGTATGATGCATCATCGAAAAACCTCATCAAATGCACTATTTCTGCGAAA GGTTGGACCAACGATTCCAGCTTCATAAGGCCTCCACCTAACCAAACGCAACCATCGAGC ATCGACAAAGAGCAAACTCATCTGGATGATTTGAGGATCAAACACGAAGAAACAGTTAAG AGCCTTATAAATTTTTTGAATGAAGTGGTGAATGAGCCAATAAAAAGTTTGATCATTGTG AACACGATTCAGCAGCTAGGAGTCGAATCCCTATTTGGAGAACAAATTAAAGCCATTCTA CAGTGGCAATACACACATTTTAGCTCTCTTAATCACAGTAAAGATGATGTCTATGAGATA GCTCTCCGCTTTCGACTTCTTCGACAAGAGGGT…
scaffold0084	Pg16980.1	Partial	TPSg*	825186	827587	F	2402	290	(3S,6E)-nerolidol synthase 1 XP_010059419.1	Eucalyptus grandis	GO:0000287magnesium ion binding; GO:0010333 terpene synthase activity; GO:0016829 lyase activity	IPR005630; IPR008949; IPR036965	PF03936	Pg16980.1	ATGGGGGGGACTGAGAAAAGAAAGCCCCAGGACAAGGACATTTTAGGGTTGACATGTTTA TTTGAAGCTTCCCACCTTGGCACTGATGGAGAAGATATTCTTGATGAAGTCAGAGAGCCA AATGGTGCACGCCTCCATGCATCCTTGGCCGACCTTGACCATCTTCAAGCTAGATTCGTG AGAAACTCACTTGGCAATCCGTTCCATAAGAGCTTGGCCAGGTTCACGGCGGGAGGTCTT TTGAGGAATCTTGCGGGACGTTCTTATGGCTGGACCAAGAATTTAGGAGAACTTGCCCAT TTGGACATGAACACTTGGGCGAGCCTGTTGAATGCCTTCTTGGTCGAGGCAAGATGGTTC GCTAGGGGTTGCTACCCAACAACACAAGACTAC…
scaffold0084	Pg16983.1	Partial	TPSg*	847274	854163	R	6890	138	(3S,6E)-nerolidol synthase 1-like XP_030519146.1	Rhodamnia argentea	GO:0000287magnesium ion binding; GO:0010333 terpene synthase activity; GO:0016829 lyase activity	IPR008949;IPR005630	PF03936	Pg16983.1	ATGAGCGAGTGGTGGAAAGAGCCGGGATTAGGAGAGGAGATTAAGTTTGCTAGAGACCAG CCACTGAAATGGTACATGTGGTCCATGGCAATTCTCACAGATCCAAGGTTGTCGGAATCT ATGGTTGAGCTCATTAAGCCCATCTCTCTCGTGAACGTTATTGATGATGTTTTCAATGTC GACAGCACAGTCGACGAGCTAATTCTTTTCACAGATGTCATTGGGAGAAGTCTGTCGATT GTGATCATTGTCGTCTTCAGATGTGACAACGCGGGTGTTGAGCAGCTCTCAGAGTACATG AAAGTACGATTCCAGGCTCTTGACAATATCATATATGATTTTGGTAACATCATCTTCAAG AAGCATGGATGGAAGTGGAAGCCCGCGGGATTC…
scaffold0133	Pg23042.1	Pseudogene	x	360835	361557	R	723	218	(-)-germacrene D synthase-like XP_027354469.1	Abrus precatorius	-	IPR008930; IPR036965	-	Pg23042.1	-
scaffold0247	Pg33404.1	Pseudogene	x	385620	391255	R	5636	241	alpha-farnesene synthase-like XP_030440567.1	Syzygium oleosum	-	IPR008930; IPR036965 IPR008949	-	Pg33404.1	-
scaffold0247	Pg33405.1	Pseudogene	x	402845	406758	R	3914	101	PREDICTED: alpha-farnesene synthase-like XP_010054441.2	Eucalyptus grandis	-	IPR008930;mIPR036965; IPR008949	-	Pg33405.1	-
scaffold0256	Pg34027.1	Pseudogene	x	141973	142320	R	348	115	PREDICTED: alpha-farnesene synthase XP_018727460.1	Eucalyptus grandis	-	-	-	Pg34027.1	-
scaffold0418	Pg43764.1	Pseudogene	x	255917	256935	F	1019	122	S-linalool synthase-like XP_030473178.1	Syzygium oleosum	-	-	-	Pg43764.1	-
scaffold0444	Pg44881.1	Pseudogene	x	29704	31405	F	1702	222	S-linalool synthase-like XP_030473208.1	Syzygium oleosum	-	-	-	Pg44881.1	-
scaffold0444	Pg44886.1	Pseudogene	x	59832	61306	F	1475	144	S-linalool synthase-like XP_030467792.1	Syzygium oleosum	-	-	-	Pg44886.1	-
scaffold0042	Pg10278.1	Pseudogene	x	682625	689411	F	6787	118	beta pinene synthase QCQ05476.1	Eucalyptus polybractea	-	IPR008949	-	Pg10278.1	-
scaffold0400	Pg42877.1	Pseudogene	x	128	3948	R	3821	114	beta-bisabolene synthase-like XP_030546374.1	Rhodamnia argentea	-	IPR008949	-	Pg42877.1	-
scaffold0477	Pg46277.1	Pseudogene	x	225499	238633	R	13135	481	PREDICTED: (-)-germacrene D synthase XP_010057304.1	Eucalyptus grandis	-	IPR008949	-	Pg46277.1	-
scaffold1018	Pg57758.1	Pseudogene	x	17681	23768	R	6088	111	PREDICTED: (-)-germacrene D synthase XP_010057304.1	Eucalyptus grandis	-	IPR008930; IPR036965	-	Pg57758.1	-
scaffold1338	Pg59838.1	Pseudogene	x	14560	15996	F	1437	216	LOW QUALITY PROTEIN: (-)-kolavenyl diphosphate synthase TPS28, chloroplastic-like XP_030552816.1	Rhodamnia argentea	-	IPR008949; IPR036965	-	Pg59838.1	-

## Sheet: S2
Supplementar Table S2. The summary of transcriptome sequencing libraries.
Label	Cultivar	Source	Country	Year	Tecnology	Raw bases	After Q.C. bases	SRA Acession
flower_buds_1	Cortibel RM	Federal University of Espirito Santo	Brazil	2019	Illumina PE NextSeq 500	2,15 G	0.96	SRS18962208
flower_buds_2	Cortibel RM	Federal University of Espirito Santo	Brazil	2019	Illumina PE NextSeq 500	2,19 G	0.95	SRS18962209
immature_leaves_1	Cortibel RM	Federal University of Espirito Santo	Brazil	2019	Illumina PE NextSeq 500	1,83 G	0.95	SRS18962210
immature_leaves_2	Cortibel RM	Federal University of Espirito Santo	Brazil	2019	Illumina PE NextSeq 500	2,07 G	0.95	SRS18962211
young_leaves_1	Cortibel RM	Federal University of Espirito Santo	Brazil	2019	Illumina PE NextSeq 500	2,11 G	0.96	SRS18962212
young_leaves_2	Cortibel RM	Federal University of Espirito Santo	Brazil	2019	Illumina PE NextSeq 500	2,68 G	0.96	SRS18962213
mature_leaves_1	Cortibel RM	Federal University of Espirito Santo	Brazil	2019	Illumina PE NextSeq 500	1,94 G	0.95	SRS18962214
mature_leaves_2	Cortibel RM	Federal University of Espirito Santo	Brazil	2019	Illumina PE NextSeq 500	2,3 G	0.95	SRS18962215
roots_1	Cortibel RM	Federal University of Espirito Santo	Brazil	2019	Illumina PE NextSeq 500	2,07 G	0.95	SRS18962216
roots_2	Cortibel RM	Federal University of Espirito Santo	Brazil	2019	Illumina PE NextSeq 500	2,22 G	0.95	SRS18962217
immature_leaves_1	Paluma	Federal University of Espirito Santo	Brazil	2019	Illumina PE NextSeq 500	1,92 G	0.95	SRS18963973
immature_leaves_2	Paluma	Federal University of Espirito Santo	Brazil	2019	Illumina PE NextSeq 500	2,00 G	0.96	SRS18963974
young_leaves_1	Paluma	Federal University of Espirito Santo	Brazil	2019	Illumina PE NextSeq 500	2,05 G	0.95	SRS18963975
young_leaves_2	Paluma	Federal University of Espirito Santo	Brazil	2019	Illumina PE NextSeq 500	2,41 G	0.96	SRS18963976
mature_leaves_1	Paluma	Federal University of Espirito Santo	Brazil	2019	Illumina PE NextSeq 500	1,70 G	0.95	SRS18963977
mature_leaves_2	Paluma	Federal University of Espirito Santo	Brazil	2019	Illumina PE NextSeq 500	2,11 G	0.91	SRS18963978
roots_1	Paluma	Federal University of Espirito Santo	Brazil	2019	Illumina PE NextSeq 500	2,18 G	0.95	SRS18963979
roots_2	Paluma	Federal University of Espirito Santo	Brazil	2019	Illumina PE NextSeq 500	1,54 G	0.94	SRS18963980
leaves_1	Allahabad Safeda	Punjab Agricultural University	India	2018	Illumina PE HiSeq 2500	808 M	0.58	SRR7186630
leaves_2	Allahabad Safeda	Punjab Agricultural University	India	2018	Illumina PE HiSeq 2500	691 M	0.58	SRR7186631
leaves_3	Allahabad Safeda	Punjab Agricultural University	India	2018	Illumina PE HiSeq 2500	665 M	0.57	SRR7186633
flowers_1	Allahabad Safeda	Punjab Agricultural University	India	2018	Illumina PE HiSeq 2500	495 M	0.55	SRR7186632
flowers_2	Allahabad Safeda	Punjab Agricultural University	India	2018	Illumina PE HiSeq 2500	542 M	0.57	SRR7186634
flowers_3	Allahabad Safeda	Punjab Agricultural University	India	2018	Illumina PE HiSeq 2500	466 M	0.55	SRR7186635
fruit_1	Allahabad Safeda	Punjab Agricultural University	India	2018	Illumina PE HiSeq 2500	485 M	0.55	SRR7186629
fruit_2	Allahabad Safeda	Punjab Agricultural University	India	2018	Illumina PE HiSeq 2500	600 M	0.55	SRR7186636
fruit_3	Allahabad Safeda	Punjab Agricultural University	India	2018	Illumina PE HiSeq 2500	489 M	0.55	SRR7186637
*Note:Assuming the genome size of P. guajava is 465 Mpb.

## Sheet: S3
TableS3. Transcript abundance for TPS genes in fragments per kilobase of transcript per million mapped reads (FPKM) in three tissues (triplicates) of Psidium guajava cv. Allahabad Safeda .
	Flower1	Flower2	Flower3	Leaf1	Leaf2	Leaf3	Fruit1	Fruit2	Fruit3
Pg00544-a	15.3029	17.1018	15.7327	148.766	154.509	148.654	0.573345	0.464426	0.551311
Pg03078-e	115.134	71.7259	83.2208	67.823	79.2209	58.9086	76.9695	46.0689	48.1087
Pg10950-b1	229.752	187.173	205.607	14.4478	18.0597	19.9087	14.3901	18.5437	9.90412
Pg10955-b1	50.8321	68.894	80.5297	131.036	142.788	148.612	9.6047	12.0915	9.29049
Pg13454-b2	39.4221	8.6326	29.3257	216.863	223.225	233.127	0	0	0
Pg13455-b2	80.8488	69.2758	93.4497	154.109	134.654	166.724	0	0	0
Pg15233-a	74.6111	83.1275	78.9702	107.435	101.956	104.595	0.927181	0.999215	1.18829
Pg16954-g	292.669	229.168	195.697	1.23345	2.82957	1.43982	5.80762	1.58592	5.59508
Pg16970-g	0	25.5059	0	202.93	210.71	224.533	0	0	0
Pg16979-g	42.4385	78.6318	79.8141	155.313	129.663	134.749	0	0	3.86758
Pg23050-a	62.7636	59.6873	41.6686	541.825	325.021	161.464	20.3889	0	0
Pg25656-a	0	0	0	176.425	161.844	169.202	0	0	0
Pg26071-a	68.1839	47.1271	50.9104	128.708	116.278	141.512	0	0	3.76932
Pg42505-a	54.9414	59.5208	52.6637	121.185	109.567	117.333	5.0039	6.68683	5.30637
Pg44627-b1	10.8608	9.58187	0	287.17	267.717	191.577	0	0	0
Pg46825-a	106.747	103.341	70.4635	111.38	109.837	92.8826	28.8141	40.305	18.581
Pg54481-a	75.6357	54.5624	64.8447	135.761	127.247	122.351	0	5.84626	2.28481
Pg54483-a	37.5007	44.1932	33.1852	147.345	146.124	139.083	0	1.51743	1.7855
Pg54488-a	130.186	154.696	181.842	287.382	170.904	252.121	102.544	52.342	76.6362
Pg54796-b2	16.6321	36.0251	32.9748	181.021	208.657	230.202	0	0	0
Pg55462-a	85.0932	62.2103	78.2644	104.487	200.249	148.867	5.75331	0	0

## Sheet: S4
TableS4. Transcript abundance for TPS genes in fragments per kilobase of transcript per million mapped reads (FPKM) in four tissues (duplicates) of Psidium guajava cv. Paluma and five tissues (duplicates) of cv. Cortibel RM.
	Flower Bud 1 Cortibel	Flower Bud 2 Cortibel	Immature leaf 1 Cortibel	Immature leaf 1 Paluma	Immature leaf 2 Cortibel	Immature leaf 2 Paluma	Young Leaf 1 Cortibel	Young Leaf 1 Paluma	Mature Leaf 1 Cortibel	Mature Leaf 1 Paluma	Root 1 Cortibel	Root 1 Paluma				Young Leaf 2 Cortibel	Young Leaf 2 Paluma	Mature Leaf 2 Cortibel	Mature leaf 2 Paluma	Root 2 Cortibel	Root 2 Paluma
Pg00544-a	0	0	10.3746	10.8252	0	14.0415	0	0	0	11.6029	0	0				0	0	0	11.119	0	0
Pg03078-e	11.7503	14.4201	12.869	13.7087	11.9203	12.5624	13.4105	13.3983	12.5171	15.8706	13.56	12.9739				13.2845	13.6407	13.6454	16.2275	13.0087	13.005
Pg06308-a	11.9935	14.9173	14.3153	0	13.2845	0	15.8416	0	16.7974	0	0	0				16.102	0	17.0673	0	0	0
Pg07405-b2	6.46781	9.23636	0	10.2469	6.3854	8.27993	9.35752	11.2032	0	11.6094	8.48232	7.76763				7.99141	9.17889	9.30058	0	10.7548	8.06853
Pg07990-b1	8.02545	0	0	0	0	0	0	9.17592	0	0	14.8813	14.5477				7.96409	10.1516	0	11.0982	14.8974	15.3173
Pg10950-b1	17.1813	11.6761	8.49894	0	8.8251	9.3046	11.6046	12.3434	8.26995	0	13.8289	10.9078				12.4755	10.6186	8.74028	0	13.3644	13.3909
Pg10955-b1	11.0018	13.4622	13.7129	14.1465	13.0707	13.4172	13.9984	14.9316	7.66378	0	7.31585	0				13.9335	14.4882	0	9.95909	0	8.48702
Pg13454-b2	10.6865	13.5331	0	0	6.43417	0	15.5148	15.8519	16.3053	13.2432	0	7.81641				13.1276	16.7823	15.4991	11.1743	0	0
Pg13455-b2	6.57266	0	8.74905	9.35171	7.49025	8.96974	10.0473	9.89305	10.5201	0	0	0				0	11.0911	10.4054	0	0	7.17338
Pg15233-a	12.8458	15.1909	15.4309	14.5469	15.4042	16.0871	13.6031	12.3333	0	0	9.61239	7.31273				13.5365	12.8939	8.84569	0	7.71496	7.61363
Pg16954-g	14.6262	12.9378	14.8931	14.9758	11.1143	13.1389	12.3127	15.1111	13.2575	14.8584	9.06829	7.76864				12.8751	13.0379	11.3016	10.1266	9.4928	7.06953
Pg16967-g	7.23476	10.0033	11.2412	11.5988	8.56738	9.26927	9.5395	9.38522	0	10.7914	0	6.94961				7.17339	11.1682	0	10.3075	0	0
Pg16970-g	11.1324	0	7.43842	0	9.08651	6.65912	0	0	0	0	0	0				0	0	0	0	0	0
Pg16979-g	9.78014	11.8382	10.009	0	11.9201	10.0073	0	8.34564	0	0	0	0				8.13381	0	0	0	0	0
Pg16987-g	6.83999	0	0	0	0	0	0	0	0	0	10.6619	10.3097				0	0	0	0	10.127	10.4407
Pg23043-a	6.94332	8.71187	8.53475	9.72238	8.18284	0	0	0	0	0	13.2058	13.9436				0	0	0	0	13.9122	12.714
Pg23050-a	10.5818	9.70646	12.1143	0	13.542	10.4505	0	0	0	0	7.95243	0				0	0	0	0	0	7.53863
Pg23613-a	8.94932	8.01743	0	0	0	6.06101	0	0	0	0	9.2634	11.1926				0	0	0	0	9.75829	11.6045
Pg25655-a	0	0	12.7844	10.5126	12.1536	11.9149	13.3602	13.7909	0	0	0	7.44838				13.7807	12.7665	0	0	0	0
Pg25656-a	6.75693	0	12.1557	0	10.375	0	14.4015	15.1648	0	0	0	0				16.022	13.468	9.58971	0	0	0
Pg26070-a	5.9521	0	8.54353	0	8.86969	7.76423	0	8.68753	0	11.0937	0	8.25192				8.4757	0	0	0	7.65415	0
Pg26071-a	6.58139	8.34994	9.49474	0	11.4059	12.2009	9.05606	8.31682	0	0	0	0				0	0	0	0	7.28344	7.18211
Pg27387-a	0	0	8.58955	0	11.1252	0	0	0	0	0	0	0				0	0	0	0	0	7.59884
Pg34028-b2	13.7933	0	0	0	0	8.7474	0	0	0	14.3988	0	0				0	0	9.76805	12.593	0	0
Pg34030-b2	0	0	0	0	0	0	0	0	0	0	9.37937	9.9866				0	0	0	0	9.65187	9.55054
Pg34033-b2	14.8343	10.921	7.15894	9.93153	0	0	0	9.8879	7.92995	11.7091	0	6.86733				0	9.27859	0	10.2253	7.26956	0
Pg36926-a	3.98745	0	8.90081	0	8.22697	0	6.87716	0	6.34989	0	0	0				0	0	0	0	0	0
Pg40775-a	9.77624	11.8667	12.6531	0	14.5204	0	10.6659	0	8.13868	0	8.79076	7.07606				9.8848	10.8092	8.60902	0	8.47829	8.96192
Pg41789-c	9.29649	10.3646	0	8.37511	5.51364	0	0	0	0	10.7377	11.4179	12.3877				0	0	0	10.2538	13.026	13.9247
Pg42505-a	12.6456	15.3474	15.3532	16.3033	15.145	16.2557	13.6854	13.8862	0	0	10.5539	7.66925				13.478	14.6804	0	0	9.07148	8.55511
Pg44627-b1	9.88172	10.2352	7.47315	9.66078	10.1916	6.69384	7.77143	0	0	0	12.0662	12.4669				9.72725	0	0	0	11.4907	12.4824
Pg46266-a	6.43814	0	8.02957	0	9.67766	0	0	0	0	0	0	0				7.96174	0	0	0	0	0
Pg46825-a	10.2934	13.5474	12.8484	12.9205	10.8891	12.4275	14.4759	15.0289	13.0888	15.4351	7.98604	7.27134				13.6449	15.312	13.6623	15.9147	0	0
Pg52150-b1	7.39235	9.57593	7.39882	0	11.2485	0	0	0	0	0	0	0				0	8.51847	0	0	0	7.4081
Pg54483-a	9.67909	12.2777	0	11.8732	8.42675	12.6432	8.39887	9.24459	13.1935	0	8.52368	0				9.03276	0	13.2488	0	9.79618	0
Pg54488-a	6.7385	10.092	11.3299	12.4244	9.90402	10.5506	12.3831	13.3319	11.8014	14.2021	0	0				12.3914	13.6975	11.5713	14.4837	0	7.33922
Pg55156-a	0	0	7.97868	0	9.25904	5.19938	5.27696	0	0	0	0	0				4.91085	6.09833	0	0	0	0
Pg55458-a	8.66792	11.9219	12.3297	9.12505	14.8856	13.5504	10.5576	0	9.70844	0	9.94547	0				10.1915	0	9.17877	0	0	0
Pg55462-a	0	10.0264	7.84926	13.3588	8.17542	12.6847	9.14754	10.5782	0	12.3995	0	0				8.78143	9.96891	0	0	0	0
Pg55752-b1	12.7123	10.2457	9.06853	10.2562	7.80973	9.02619	7.78185	9.62757	0	0	17.3945	17.5939				8.41574	10.6032	0	0	17.4506	17.3352
Pg56075-b1	6.46541	9.23396	0	9.24447	6.383	7.27754	0	0	0	0	10.8019	8.76523				0	0	0	0	9.75243	9.06613
Pg56076-b1	8.99458	10.3846	10.2075	9.0732	9.11862	9.27619	10.6433	11.6145	0	0	13.2394	12.4269				9.81774	11.4647	0	0	13.0186	13.0446
Pg56991-a	8.90574	9.67429	12.5846	0	14.7949	0	0	9.64117	0	0	0	0				10.0143	0	0	0	0	8.50646
Pg56994-a	9.60621	12.1117	12.8981	0	14.6462	7.83337	8.91095	0	0	0	9.03576	0				9.54485	8.73233	0	0	0	9.20693
Pg57404-a	8.36801	0	11.7668	0	12.1925	0	10.2577	0	0	0	10.3825	0				10.4766	0	0	0	0	0
Pg58130-a	7.59038	11.3589	12.9892	10.3694	13.7654	13.4249	10.4801	0	11.5378	0	8.60489	0				9.69894	10.8864	10.4232	0	8.29243	9.1911
Pg58992-a	12.2524	15.5235	15.0403	0	13.833	0	16.634	0	17.4179	0	8.68198	0				16.7028	0	17.3829	0	0	0
Pg59231-a	5.74367	0	9.24199	0	11.0536	0	7.21834	0	0	0	0	0				6.26727	0	0	0	0	0

## Sheet: S5
Table S5. Comprehensive data on terpene synthase (TPS) genes aligned to single nucleotide polymorphism (SNP) sequences within the guava tree genome.
TableS5. Polymorphic Data Within TPS Genes
STAG	Gene	TPS subfamily	Alternative Splicing *	Gene local	SNP Alteration	Triplet codon alignments with reference allele	Triplet codon alignments with SNP allele	Aminoacid modification	Mutation Type
STAG_1	Pg00544	TPS-a	Pg00544.1	3'UTR	**	-	-	-	-
STAG_1	Pg00545	TPS-a	Pg00545.1	Éxon	**	-	-	-	-
STAG_2	Pg10950	TPS-b-1	Pg10950.1	Íntron	C/T	-	-	-	-
STAG_3	Pg15480	TPS-a	Pg15480.1	Éxon	C/A	CTC	CTA	Leucine > Leucine	Synonymous- Transversion
STAG_4	Pg16967	TPS-g	Pg16967.1_1	Éxon	**	-	-	-	-
STAG_5			Pg16967.1_2	Éxon	C/A	CGC	CGA	Arginine > Arginine	Synonymous- Transversion
STAG_6			Pg16967.1_3	Éxon	C/A	GCT	GAT	Alanine > Aspartic acid	Non Synonymous - Transversion
STAG_4	Pg16969	TPS-g	Pg16969.1_1	Éxon	**	-	-	-	-
STAG_5			Pg16969.1_2	Éxon	C/A	ACT	AAT	Threonine > Asparagine	Non Synonymous - Transversion
STAG_4	Pg16979	TPS-g	Pg16979.1_1	Éxon	**	-	-	-	-
STAG_5			Pg16979.1_2	Éxon	C/A	CGC	CGA	Arginine > Arginine	Synonymous- Transversion
STAG_6			Pg16979.1_3	Éxon	C/A	GCT	GAT	Alanine > Aspartic acid	Non Synonymous - Transversion
STAG_7	Pg23613	TPS-a	Pg23613.1	Íntron	C/A	-	-	-	-
STAG_8	Pg25655	TPS-a	Pg25655.1	Éxon	**	-	-	-	-
STAG_3	Pg42505	TPS-a	Pg42505.1	5'UTR	C/A	-	-	-	-
STAG_9	Pg54796	TPS-b-2	Pg54796.1	Íntron	**	-	-	-	-
STAG_1	Pg55458	TPS-a	Pg55458.1	Éxon	**	-	-	-	-
* “_1”; “_2” e “_3” = Different STAGs aligned within the same alternative splicing of the gene. **Presence and absence of STAGs in the genomic representation.

## Sheet: S6
Table S6. Orthologous pairs in Psidium spp. full length TPS genes.
ID guava	ID yellow	ID red	TPS subfamily
Pg25656	Pca_ylw_501145	Pca_red_33044	TPSa
Pg15447	Pca_ylw_56204	Pca_red_63651	TPSa
Pg15475	Pca ylw g56204	Pca red g63651	TPSa
Pg23613	Pca_ylw_35795	Pca_red_35652	TPSa
Pg52150	Pca_ylw_g3537	Pca_red_g28382	TPSb1
Pg44441	Pca_ylw_g32667	Pca_red_g24428	TPSb1
Pg56076	Pca_ylw_g53277	Pca_red_g47259	TPSb1
Pg34030	Pca_ylw_g10296	Pca_red_g24642	TPSb1
Pg41789	Pca ylw g15846	Pca red g5309	TPS-c
Pg57413	Pca ylw 20359	-	TPSa
Pg23050	Pca ylw g29958	-	TPSa
Pg25654	Pca ylw g3418	-	TPSa
Pg54483	Pca ylw g11588	-	TPSa
Pg10950	Pca ylw g69664	-	TPSb1
Pg 34032	Pca ylw g18363	-	TPSb1
Pg13455	Pca ylw g54543	-	TPSb1
Pg16987	Pca ylw g32591	-	TPSg
Pg58130	-	Pca red g34404	TPS-a
Pg55458	-	Pca red g40189	TPSa
Pg00545	-	Pca red g61229	TPSa
Pg25655	-	Pca red g67054	TPSa
Pg10955	-	Pca red g38495	TPSb1
Pg56075	-	Pca red g26891	TPSb1
Pg54796	-	Pca red 33629	TPSb1
Pg16970	-	Pca red g25997	TPSg
Pg03078	-	Pca red g20472	TPS-ef
-	Pca ylw g54402	Pca red g50287	TPS-a
-	Pca ylw g56204	Pca red g6365	TPSa
-	Pca ylw 39127	Pca red g39065	TPSa
-	Pca ylw g10188	Pca red g29441	TPSa
-	Pca ylw g54402	Pca red g50287	TPSa
-	Pca ylw g40677	Pca red g44464	TPsb1
-	Pca ylw g4830	Pca red g11381	TPsb1
-	Pca ylw g6697	Pca red 28651	TPsb1
-	Pca ylw g14698	Pca red g69489	TPS-ef
-	Pca red 10188	Pca red 29441	TPS-a
-	Pca ylw g56204	Pca red g63651	TPS-a
-	Pca ylw g40677	Pca red g44464	TPS-b1
-	Pca ylw g6697	Pca red g28651	TPS-b1
